# Supplementary material for: A high-resolution temporal atlas of the SARS-CoV-2 translatome and transcriptome
Source: Nat Commun. 2021 Aug 25;12:5120. doi: 10.1038/s41467-021-25361-5 (PMC8387416; doi:10.1038/s41467-021-25361-5)
Supplement: Supplementary file 4 — Supplementary Data 1 [file 41467_2021_25361_MOESM4_ESM.xlsx]

## Sheet: Sheet1
Hierarchical clustering of differentially expressed genes (DEGs)
mRNA-seq
Cluster1 Supplementary Fig. 10a, orange (23)	BCOR	BCORL1	TIGD7	CXXC5	FOS	PRKCD	FAM110C	MIDN	CDC42EP4	ZNF792	NOL4L	EGR1	SPSB2	PLEKHH3	TOX3	IER5L	SPRED3	NKX6-1	GSE1	SOCS3	BCL3	GRB7	PIM1
Cluster2 Supplementary Fig. 10c, green (134)	CRYM	PHF7	TP53I11	UGT1A1	TMEM176A	UGT1A6	GCNT4	FSTL1	SYT7	NANOS1	AREG	BCAS1	IGF2BP2	CABYR	CYP1B1	RTN4RL2	WIPF3	FSCN1	NR1H4	PLAC8	HLA-DOA	TUBB4A	NMT2	REEP2	SLC29A4	KLF9	ST6GALNAC2	BCL2L14	COLCA2	TXNIP	RDM1	SULF2	TTYH1	KLK11	C9ORF135	ARRDC4	IQCH	NDRG4	AKR1B10	SERPINA4	RARRES1	AKR1C1	MCAM	MYZAP	H3F3C	TMPRSS3	RASSF5	FBLN1	ATP2B4
Cluster3 Supplementary Fig. 10d, purple (103)	IFIT3	HELZ2	RASGEF1B	MX1	STAT2	SLC1A3	IFNL3	JAK2	TNFSF13B	ISG20	CMPK2	TREX1	SLC25A28	TNFAIP3	HERC5	CLEC7A	SP140L	NFKBIA	NLRC5	ZNFX1	PDGFRL	IFI16	ZC3HAV1	RNF19B	TMEM140	PARP10	SOCS1	USP18	UBE2L6	LMO2	BST2	VAMP5	IFNL2	SP110	LAP3	RASGRP3	GBP4	PLA1A	PARP9	MX2	MUC13	PNPT1	DHX58	UBA7	PARP14	CD274	PSMB9	CFHR1	IFITM1
Cluster4 Supplementary Fig. 10b, pink (16)	ICAM4	DNAJB9	LANCL2	NDP	ATF5	TRMO	KBTBD8	SERPINB2	DIEXF	FOSB	HSPA6	EDN2	CD3EAP	SERPINB8	C3ORF58	NCOA5
Cluster5 Supplementary Fig. 10e, yellow (266)	FANCL	CD69	ZNF511	FBXL13	IFIT1	STARD4	TFRC	HIST1H3I	LRRC37A2	UXT	ARSE	RPSA	NDUFAF8	UBA52	TSTD1	RNASEH2C	SNRPF	HIST1H2AH	HIST1H4C	HIST1H4K	HIST1H2BB	CCDC7	HIST3H2BB	HIST1H1A	CAP2	MOV10	RPS29	HIST1H2BM	PCDHA6	SLC26A2	RPL17-C18ORF32	HIST2H2AB	RPL36	GAR1	HIST1H4D	POMP	SLC25A3	FASN	CLN6	HIST1H4H	C9ORF152	MCTP1	CEMIP	OASL	RPS26	POLR2I	RPL34	HIST1H2AK	NDUFB1
RPF-seq
Cluster1: Fig. 5e, orange (37)	PRKD2	CTTNBP2NL	ZFP36	SHF	CDK18	BCOR	BCORL1	TFEB	KLF9	IRF5	MAFF	NFATC4	RTN4R	TBC1D10A	TRIM31	ZSWIM4	MYZAP	TRIM15	LIPE	ADM2	NOL4L	PLEKHG6	TFAP2C	PLEKHG3	CDC42EP2	GLIS2	CDKN1C	PIK3IP1	FBXL8	SESN2	IER5L	KLF2	GSE1	BCL3	CHAC1	GRB7	YPEL3
Cluster2: Fig. 5g, green (292)	TMEM173	MFSD4A	AARS2	CTSV	CERCAM	FAM234B	RPL32	FGF19	PPP1R10	SLC26A9	C3	UGT1A1	ODAM	TLR5	TMEM176A	RARRES3	UGT1A6	CILP2	HLA-DPB1	FSTL1	HLA-DQA2	GALNT4	CNIH4	UGT1A10	AREG	UGT1A4	ACTA1	MYSM1	SLC34A2	CYP1B1	HLA-DRB5	GALNT12	ADAM10	GPRC5A	ANG	HLA-DQA1	CYP24A1	VWA8	AGT	MGLL	HBEGF	NR1H4	PLAC8	GGH	TSPAN8	HPSE	TSKU	EMP1	ACE2
Cluster3: Supplementary Fig. 9d, purple (100)	IFIT3	SMIM29	HELZ2	BCL2L2	MX1	STAT2	SLC1A3	IFNL3	ISG20	CMPK2	TREX1	HERC5	OASL	NLRC5	ZNFX1	PDGFRL	IFI16	IFIT1B	IFI6	RNF19B	TMEM140	PARP10	USP18	UBE2L6	LMO2	SP140	BST2	IFNL2	SP110	BATF2	HLA-B	LAP3	GBP4	CEBPD	MX2	DHX58	CD274	CXCL10	PSMB9	PARP12	IFITM1	HPS1	TRIM22	IFI44	PML	EPSTI1	APOL6	TRANK1	PPM1K
Cluster4: Fig. 5d, pink (16)	LRRC8B	TFRC	DSEL	LANCL2	ST3GAL1	LUC7L	SERPINB2	ARMC5	OSGIN1	FOSB	HSPA6	LYPD1	EGR1	FJX1	HSPH1	NCOA5
Cluster5: Fig. 5f, yellow (232)	PPP1R14B	KRT10	ZNF511	RAMP1	METTL21A	IFIT1	CHMP4A	DVL1	KANSL1	RNASEH2C	KHNYN	TMEM189	DPH3	NHP2	PEBP1	KDM4B	CST6	CLDN2	XPOT	POLR2J	RPS6KA2	ZC2HC1A	CBWD5	IDI1	RAB3IP	PLEKHJ1	BET1L	CEMIP	HRAS	PSPH	BLOC1S2	SETD7	HSPA1B	PEX10	S100A16	PFDN2	SMIM15	HSPA1L	HSPA1A	ICAM3	C19ORF25	GTPBP2	ADI1	HIRA	GFAP	ENSA	NSDHL	CAVIN3	JUND
QTI-seq
Cluster1, orange (38)	ARID5B	ANKMY2	TTC33	SERTAD2	TBC1D10A	PLSCR4	IFRD1	KLHL22	B3GALT5	TMEM139	ING4	SRGAP2	RALB	IER5L	PEX11B	GRB7	STYK1	TGFBR3	PRR15L	MYORG	PEF1	ARRDC3	VPS25	BCL6	TAF7	VRK3	NOL4L	TFAP2C	CDC42EP2	IRF2	MID1IP1	IER2	BTN3A3	HOXB4	SOCS3	BLCAP	TLDC1	RARA
Cluster2, green (349)	MFSD4A	RPL32	PPP1R10	EPS8L1	LACTB2	RARRES3	CILP2	HSD17B8	HLA-DPB1	HLA-DQA2	UGT1A10	UGT1A4	RPL37	SLC34A2	PEX6	RAB11FIP1	GLIS3	CYP24A1	RNF19A	DDIT4	TMEM37	NAB2	PLAC8	CLDN10	GSTM3	TSKU	TACSTD2	TUBB4A	NNMT	ACE2	POTEF	KRT15	IRF5	CHST4	MAFF	FUCA1	COLCA2	DYNC1LI2	TXNIP	SERPINH1	EBPL	ICAM5	VAPA	DTX2	CD47	PEX11A	EML2	SGK2	SERPINA4
Cluster3, purple (86)	FOXC2	CREBBP	DNAJB9	PFKFB3	ESF1	DNTTIP2	UCP2	ADI1	C6ORF106	FAM111B	LUC7L	THBS1	RPLP1	YLPM1	PDE3A	STC2	ODF3B	SPTSSA	ERCC6	C1QBP	FJX1	MAT2A	AMD1	TEX264	HSBP1L1	EEF1B2	ING5	C3ORF58	BAAT	NDUFS6	MRPL18	DKK1	MRPS17	DDX5	NDUFS7	RBM3	FST	RPS12	SS18L2	U2AF2	METTL1	AKAP12	BORA	COQ10B	GGCT	RPP25	REEP2	ZSWIM9	ZNF639
Cluster4, pink (88)	MX1	ISG20	TSC22D3	IFI6	USP18	UBE2L6	BST2	LAP3	GBP4	FMR1	OGFR	ISG15	CD274	PSMB9	IFITM1	PARP12	TRIM22	PML	PPM1K	DDX60	RNF122	OAS2	GPT2	THEMIS2	ETV7	LGALS9C	IFI35	PCGF5	GBP1	IFIH1	NAPA	SAMD9	LAMP3	OPTN	RTP4	IFNL1	NMI	SAA2-SAA4	IFIT3	IFIT1	SLC1A3	CMPK2	HERC5	OASL	NLRC5	PDGFRL	HIRA	PARP10	CD68
Cluster5, yellow (300)	PPP1R14B	BHLHA15	APOBEC3D	TCEA1	RNASEH2C	DNA2	TCEAL2	HIST1H4K	NHP2	RBM4B	SSR1	C17ORF100	POLR2J	HNRNPH3	BCL7B	TPGS2	IDI1	BET1L	DEK	MAX	EIF5A	NEDD8	REEP3	HSD17B2	PHLDA2	IFI16	ANP32E	OTUD6B	QKI	ENSA	CAVIN3	CKLF-CMTM1	PITPNA	NDUFA5	MFSD1	PSD3	IQCK	BCL7C	PEA15	COA6	COX17	FXYD1	CDC37L1	DYNLRB1	TMEM56-RWDD3	SUMO3	SREBF1	ACSL1	CRIPT
[truncated: 300 more columns]
