# Supplementary material for: A high-resolution temporal atlas of the SARS-CoV-2 translatome and transcriptome
Source: Nat Commun. 2021 Aug 25;12:5120. doi: 10.1038/s41467-021-25361-5 (PMC8387416; doi:10.1038/s41467-021-25361-5)
Supplement: Supplementary file 6 — Source Data [file 41467_2021_25361_MOESM6_ESM.xlsx]

## Sheet: Fig1
Figure 1b				Figure 1c						Figure 1d							Figure 1e
rho_squared				The number/percent of mapped reads						Calu-3, MOI 10							mRNA-seq						RPF-seq						QTI-seq
	Early	Late		assay	condition	nreads_mapped	percent_virus	percent_human		hpi	Replicate 1	Replicate 2	Replicate 3	titer_mean	titer_ci95			4 hpi		36 hpi				4 hpi		36 hpi				4 hpi		36 hpi
mRNA-seq	0.967623	0.964603		mRNA-seq	Uninfected	101306771	0.0634163	99.9366		0	3.79239	3.86923	4.32222	3.99461	0.323983		position	human	virus	human	virus		position	human	virus	human	virus		position	human	virus	human	virus
RPF-seq	0.966318	0.946863		mRNA-seq	0 hpi	46276757	0.00903045	99.991		1	5.36173	5.30103	5.14613	5.26963	0.125809		-10	0.0546152	0.248535	0.0441785	0.389564		-10	0.0238461	0.216435	0.0462438	0.0973709		-10	0.0599023	0.100402	0.0302373	0.120254
QTI-seq	0.943342	0.932635		mRNA-seq	1 hpi	47573452	0.00935606	99.9906		2	5.17609	5.38021	5.11394	5.22342	0.157632		-9	0.0548427	0.23568	0.0530364	0.253301		-9	0.0335999	0.144376	0.0466221	0.178658		-9	0.0889093	0.401606	0.0261181	0.143988
				mRNA-seq	2 hpi	41466476	0.0113007	99.9887		4	5.30103	5.43136	5.30103	5.34447	0.0851514		-8	0.0599787	0.343416	0.0451945	0.280886		-8	0.0273279	0.145667	0.0382877	0.306482		-8	0.0446917	0	0.0164324	0.346795
				mRNA-seq	4 hpi	36399939	0.275314	99.7247		12	7.34242	7.32222	7.11394	7.25953	0.143131		-7	0.0565573	0.163738	0.0522292	0.25008		-7	0.0260737	0.0516152	0.0437451	0.182291		-7	0.0363325	0	0.0245257	0.190381
				mRNA-seq	12 hpi	27497265	2.15388	97.8461		16	7.51851	7.27875	7.38021	7.39249	0.13619		-6	0.0582645	0.157724	0.0528677	0.163728		-6	0.042457	0.0250802	0.0497694	0.44548		-6	0.0333569	0	0.0311371	0.298891
				mRNA-seq	16 hpi	20147222	4.07422	95.9258		24	8.20412	8.02119	8.14613	8.12381	0.105788		-5	0.0584446	0.332011	0.0520428	0.374905		-5	0.0272946	0.00659193	0.03889	0.639305		-5	0.0355131	0	0.0245911	0.522321
				mRNA-seq	24 hpi	22208715	28.7974	71.2026		36	8.78533	8.72428	8.76343	8.75768	0.0350011		-4	0.0580712	0.227943	0.0576102	0.307624		-4	0.0275481	0.114767	0.0345654	0.115304		-4	0.034837	0	0.0146471	0.154415
				mRNA-seq	36 hpi	25462734	56.4812	43.5188									-3	0.0574728	0.191286	0.0557917	0.273727		-3	0.0220218	0.0227778	0.0274197	0.0453555		-3	0.0285309	0	0.0168786	0.0532069
				mRNA-seq	48 hpi	74506387	64.87	35.13		Vero, MOI 10							-2	0.0569973	0.0943096	0.0564692	0.30187		-2	0.021314	0.0153947	0.041023	0.135923		-2	0.0312433	0	0.0165209	0.256978
				RPF-seq	Uninfected	17693080	0.00521108	99.9948		hpi	Replicate 1	Replicate 2	Replicate 3	titer_mean	titer_ci95		-1	0.0549771	0.13766	0.0505334	0.09186		-1	0.0251757	0.268903	0.0891068	0.11358		-1	0.075397	0.120773	0.0661249	0.110496
				RPF-seq	0 hpi	5885418	0.0113501	99.9886		0	4.23045	4.43136	4.34242	4.33475	0.113927		0	0.0572662	0.346561	0.0576234	0.402446		0	0.486097	2.7152	1.50959	3.474		0	4.09962	17.6082	2.45166	5.06353
				RPF-seq	1 hpi	9254479	0.00567293	99.9943		1	5.81954	5.6721	5.68124	5.72429	0.0934878		1	0.0561365	0.239559	0.0497609	0.103995		1	0.129106	0.35327	0.176651	0.183253		1	0.660352	5.52666	0.262314	0.315715
				RPF-seq	2 hpi	11559087	0.00518207	99.9948		2	5.77815	5.64345	5.69897	5.70686	0.0766039		2	0.0570602	0.571966	0.0518039	0.176264		2	0.0340283	0.0731508	0.0756513	0.114065		2	0.149339	0.283552	0.118104	0.169802
				RPF-seq	4 hpi	11993082	0.2315	99.7685		4	5.6902	5.716	5.6902	5.6988	0.0168607		3	0.0570843	0.276293	0.0493885	0.0986019		3	0.0906454	0.482724	0.438804	1.43245		3	0.55656	0.466702	0.599966	1.78042
				RPF-seq	12 hpi	3652638	0.258881	99.7411		12	8.04139	8.25527	8	8.09889	0.155036		4	0.0565675	0.268518	0.04349	0.133617		4	0.0478746	0.0584208	0.0769659	0.200724		4	0.175733	0.836977	0.0989208	0.375174
				RPF-seq	16 hpi	3495326	0.760759	99.2392		16	8.07918	8.25527	8.11394	8.14947	0.10554		5	0.0574902	0.200207	0.0471106	0.120799		5	0.0249847	0.163934	0.0550104	0.113885		5	0.113595	0.030525	0.0643921	0.23171
				RPF-seq	24 hpi	2330167	7.72309	92.2769		24	8.27875	8.4624	8.36173	8.36763	0.104067		6	0.0569292	0.0388831	0.0524574	0.0600608		6	0.0605671	0.135266	0.344907	0.412259		6	0.515191	0.0610501	0.210057	0.224754
				RPF-seq	36 hpi	1868340	19.3038	80.6962		36	7.78533	7.90309	7.8451	7.84451	0.0666316		7	0.0684368	0.037337	0.0595448	0.0632744		7	0.0450251	0.0506055	0.0533082	0.0438035		7	0.168216	0.030525	0.0548584	0.0436549
				RPF-seq	48 hpi	5259222	33.8982	66.1018									8	0.0720778	0.145531	0.0859394	0.0746971		8	0.0450937	0.143932	0.0857641	0.0707254		8	0.109076	0.0610501	0.0517955	0.0782778
				QTI-seq	Uninfected	9823509	0.0129892	99.987		Vero, MOI 0.1							9	0.0692787	0.151944	0.101424	0.120451		9	0.093918	0.119042	0.486531	0.436919		9	0.898359	0.928552	0.274929	0.246409
				QTI-seq	0 hpi	3698490	0.00943628	99.9906		hpi	Replicate 1	Replicate 2	Replicate 3	titer_mean	titer_ci95		10	0.0744206	0.208469	0.0593209	0.134447		10	0.0423109	0.095656	0.0712462	0.228491		10	0.145086	0.274725	0.0628906	0.227573
				QTI-seq	1 hpi	4355768	0.0114102	99.9886		0	1.60206	1	1.77815	1.46007	0.461746		11	0.0776462	0.121482	0.0880367	0.106768		11	0.0380995	0.529208	0.0566467	0.371393		11	0.104353	0.030525	0.0509472	0.175888
				QTI-seq	2 hpi	5468840	0.00746045	99.9925		1	2.34242	2.44716	2.4624	2.41733	0.0739102		12	0.0917132	0.297683	0.189745	0.406161		12	0.12206	0.579341	0.52547	2.69617		12	0.945995	0.030525	0.351375	2.34745
				QTI-seq	4 hpi	4735828	0.0313778	99.9686		2	2.38021	2.32222	2.38021	2.36088	0.0378881		13	0.0643794	0.0743388	0.0408191	0.0608738		13	0.0302473	0.577877	0.0542541	0.464964		13	0.0935495	0	0.0320779	0.581748
				QTI-seq	12 hpi	2560571	0.253732	99.7463		4	2.49136	2.39794	2.47712	2.45547	0.0569564		14	0.0442959	0.161879	0.0427344	0.0820095		14	0.00960107	0.364778	0.0366451	0.738912		14	0.0295741	0	0.0209025	1.57371
				QTI-seq	16 hpi	1285421	0.815064	99.1849		12	7.23045	7.20412	7.07918	7.17125	0.0914489		15	0.0488786	0.331003	0.0458073	0.364111		15	0.0803678	1.10612	0.446717	0.605591		15	0.502064	0	0.304699	1.09013
				QTI-seq	24 hpi	777505	7.98104	92.019		16	7.93952	7.90309	7.97313	7.93858	0.0396384		16	0.0572769	0.237076	0.0507027	0.0782786		16	0.0561045	0.147233	0.0867192	0.0914716		16	0.145681	0	0.0766369	0.211292
				QTI-seq	36 hpi	1062349	15.3822	84.6178		24	8.39794	8.62325	8.53148	8.51756	0.128209		17	0.0608022	0.125838	0.053436	0.0908695		17	0.024606	0.459425	0.0455158	0.106893		17	0.0627787	0	0.0415647	0.159582
				QTI-seq	48 hpi	2798287	43.6529	56.3471		36	8.51851	8.30103	8.36173	8.39376	0.126993		18	0.0592995	0.423312	0.0608323	0.222514		18	0.0954782	0.669899	0.414333	0.498689		18	0.569317	0.1221	0.209536	0.612965
				sRNA-seq	Uninfected	8825283	0.000373926	99.9996									19	0.059228	0.594651	0.0529057	0.405128		19	0.0407403	0.265135	0.0492624	0.151701		19	0.127962	0.0915751	0.0341711	0.20155
				sRNA-seq	0 hpi	815335	0.00478331	99.9952									20	0.0644442	0.470607	0.0523493	0.304995		20	0.0285939	0.293095	0.0415775	0.145172		20	0.0618021	0	0.0384738	0.132121
				sRNA-seq	1 hpi	534115	0.00486787	99.9951									21	0.063008	0.665906	0.0750491	0.232281		21	0.0941027	1.05787	0.36739	1.96645		21	0.522117	3.12143	0.188136	0.961189
				sRNA-seq	2 hpi	1749463	0.00525876	99.9947									22	0.0628439	0.421913	0.0573178	0.123345		22	0.0536528	0.331977	0.061792	0.418218		22	0.107706	0.2442	0.0297893	0.222247
				sRNA-seq	4 hpi	1773418	0.0222734	99.9777									23	0.0605611	0.223108	0.0506279	0.0984874		23	0.0306469	0.539613	0.0405674	1.77558		23	0.0599664	0	0.0341892	0.892184
				sRNA-seq	12 hpi	3038790	0.0269186	99.9731									24	0.0611478	0.565632	0.0601054	0.284184		24	0.0949118	1.46741	0.327617	2.68889		24	0.398797	0.241546	0.228088	1.29761
				sRNA-seq	16 hpi	6350306	0.0326283	99.9674									25	0.0585288	0.337971	0.0531195	0.116734		25	0.0448888	0.781377	0.0493904	0.359472		25	0.0895554	0.513617	0.0450137	0.251073
				sRNA-seq	24 hpi	2309785	0.372242	99.6278									26	0.0599914	0.44694	0.0508506	0.370432		26	0.0250903	0.426226	0.0516833	0.272782		26	0.0622163	0.030525	0.102008	0.19737
				sRNA-seq	36 hpi	6372021	0.743406	99.2566									27	0.0592034	0.613821	0.0643799	0.234171		27	0.086446	1	0.280251	0.667124		27	0.336697	0.0915751	0.164119	0.49153
				sRNA-seq	48 hpi	11331406	0.230616	99.7694									28	0.0638387	0.641821	0.0593347	0.185972		28	0.0345683	0.0800746	0.0465484	0.125752		28	0.0886043	0	0.0340129	0.110103
																	29	0.0620299	0.978185	0.0532407	0.669048		29	0.0250813	0.176172	0.0421288	0.355436		29	0.0527091	0.030525	0.0255464	0.206037
																	30	0.0615796	0.536457	0.0694711	0.20456		30	0.0839714	1.25737	0.339905	1.6176		30	0.314745	0	0.157649	1.03214
																	31	0.0641069	1.09502	0.0568594	0.293056		31	0.0427669	0.203266	0.0503568	0.192235		31	0.0806696	0	0.0414475	0.262003
																	32	0.0574988	0.629019	0.0506346	1.43949		32	0.0267489	0.0965129	0.042204	0.270912		32	0.0417724	0	0.0248012	0.203292
																	33	0.0619399	1.00839	0.0665911	0.589951		33	0.106377	0.356551	0.327115	0.499703		33	0.233993	0	0.221785	0.286957
																	34	0.0598058	1.57327	0.0532547	1.38461		34	0.0473852	0.0448962	0.0940646	0.232339		34	0.0821282	0	0.0571134	0.0261439
																	35	0.0618533	0.426884	0.0528167	0.140847		35	0.0433792	0.0613917	0.037884	0.119651		35	0.0381601	0	0.0284633	0.120369
																	36	0.0621	0.156207	0.0653225	0.239218		36	0.100977	0.395591	0.266947	0.801306		36	0.327473	0.100402	0.227714	0.572914
																	37	0.065786	0.102045	0.0594702	0.162305		37	0.0444782	0.117916	0.0504805	0.127086		37	0.0678672	0	0.044302	0.291271
																	38	0.061817	0.289052	0.0484741	0.559517		38	0.0283321	0.0803167	0.0378527	0.0878756		38	0.0379816	0.603865	0.046514	0.051152
																	39	0.0644848	0.257809	0.0651196	0.267209		39	0.112862	0.255918	0.294501	0.260325		39	0.251322	0.898027	0.173979	0.324698

## Sheet: Fig2
Figure 2a										Figure 2b										Figure 2c												Figure 2d
Coverage plot (unit: RPM)										mRNA-seq										Candidate A						Candidate B						Candidate A
	4 hpi				36 hpi						0 hpi	1 hpi	2 hpi	4 hpi	12 hpi	16 hpi	24 hpi	36 hpi		position	seq	dbn	exlev	hscore		position	seq	dbn	exlev	hscore			n	log2fc_median
position	mRNA	RPF	QTI	sRNA	mRNA	RPF	QTI	sRNA		ORF1a	0.107815	0.129749	0.119889	0.9101	16.1324	31.0014	158.754	338.53		3505	C	.	0.156936	0.12		15588	C	.	0	0.4		No site	6687	0
1	34.7268	0	0	0	3247.06	0	0	0		S	0	0	0	1.41852	9.323	18.2959	85.8561	97.1673		3506	A	.	0.313872	0.1		15589	G	.	0	0.42		Single 7,8mer	932	-0.0777034
2	34.9998	0	0	0	3312.32	0	0	0		ORF3a	0.0441314	0	0.0489682	2.01506	22.1457	38.5199	255.104	321.403		3507	A	.	0.627744	0.08		15590	A	.	0	0.44
3	36.5187	0	0	0	3429.73	0	0	0		E	0	0	0	0.322009	2.8666	5.84093	32.8235	47.7216		3508	U	.	0.941616	0.12		15591	U	(	0	0.46		Candidate B
4	40.5114	0	0	0	4875.91	0	0	0		M	0.0229404	0	0.0550677	7.03022	44.3635	97.4597	595.241	755.12		3509	G	.	1.25549	0.12		15592	A	(	0	0.48			n	log2fc_median
5	41.3953	0	0	0	5554.99	0	0	0		ORF6	0	0	0	0.291927	2.07213	5.00424	25.8009	52.1937		3510	C	.	1.25549	0.14		15593	A	(	0	0.48		No site	7273	0
6	41.508	0	0	0	5604.72	0	0	0		ORF7a	0	0	0.0752361	3.71893	29.2679	42.7782	290.442	444.031		3511	C	.	1.56936	0.16		15594	G	(	0	0.48		Single 7,8mer	871	-0.105595
7	41.5605	0	0	0	5641.18	0	0	0		ORF7b	0	0	0	0.0300813	0.327514	0.949644	2.88202	6.47282		3512	A	.	1.7263	0.18		15595	U	(	0	0.48
8	42.3875	0	0	0	5779.11	0	0	0		ORF8	0	0	0.0244841	4.2401	27.6194	57.6089	249.959	396.18		3513	U	.	1.7263	0		15596	A	(	0	0.48
9	42.8889	0	0	0	5933.64	0	0	0		N	0	0.0208115	0.0795518	13.364	51.5413	91.4092	505.518	662.097		3514	G	(	1.7263	0		15597	U	(	0	0.46
10	43.6187	0	0	0	6043.42	0	0	0		ORF10	0	0	0	0	0.046163	0	0.223243	0.501116		3515	C	(	1.7263	0		15598	G	(	0	0.44
11	44.5767	0	0	0	6212.71	0	0	0												3516	A	(	1.7263	0		15599	U	(	0	0.42
12	44.7978	0	0	0	6297.09	0	0	0		RPF-seq										3517	A	(	1.7263	0.02		15600	C	.	0	0.4
13	45.0838	0	0	0	6432.19	0	0	0			0 hpi	1 hpi	2 hpi	4 hpi	12 hpi	16 hpi	24 hpi	36 hpi		3518	G	(	1.7263	0.04		15601	C	.	0	0.4
14	45.5227	0	0	0	6485.51	0	0	0		ORF1a	0	0	0	0	2.42076	3.84885	35.3779	105.819		3519	U	(	1.7263	0.06		15602	G	.	0	0.38
15	52.2577	0	0	0	7137.94	0	0	0		ORF1b	0	0	0	0	1.71646	3.01331	23.9859	66.2468		3520	U	(	1.7263	0.08		15603	C	.	0	0.36
16	54.9184	0	0	0	7246.76	0	0	0		S	0	0	0	0.0818989	0	0.578354	3.04492	8.63771		3521	G	(	1.7263	0.1		15604	A	(	0	0.34
17	58.5658	0	0	0	7635.48	0	0	0.156936		ORF3a	0	0.101959	0.18881	6.69988	5.4988	20.3412	293.531	834.811		3522	A	.	1.7263	0.06		15605	A	(	0	0.32
18	62.1359	0	0	0	8333.19	0	0	0.156936		E	0.140218	0	0	5.59895	2.7136	11.388	117.891	389.034		3523	A	.	1.7263	0.08		15606	U	(	0	0.3
19	65.633	0	0	0	8485.4	0.510039	0	0.156936		M	0	0	0.0944049	7.26109	23.5016	80.4882	937.694	1889.31		3524	U	(	14.5951	0.1		15607	U	(	0	0.26
20	68.7654	0	0	0	8632.48	1.02008	0	0.156936		ORF6	0	0	0	1.2617	2.12792	6.04287	76.4316	401.414		3525	C	(	14.5951	0.26		15608	U	(	0	0.22
21	70.8572	0	0	0	8755.81	1.02008	0	0.156936		ORF7a	0	0.114928	0.18881	8.90474	7.84796	43.4177	665.603	2230.68		3526	U	(	14.5951	0.08		15609	A	(	0	0.16
22	72.2501	0	0	0	9050.88	1.02008	0	0.156936		ORF7b	0	0	0	2.4264	8.463	18.6267	140.374	413.08		3527	G	(	14.4381	0.08		15610	C	.	0	0.16
23	72.6922	0	0	0	9082.86	1.02008	0	0.156936		ORF8	0	0	0.0798371	0.333635	0.29284	2.11378	36.3118	97.863		3528	A	.	14.2812	0.08		15611	A	.	0	0.16
24	76.3958	0	0	0	9194.83	1.02008	0	0.156936		N	0.355777	0.906453	2.28728	96.6946	121.429	311.399	4363.38	8149.58		3529	U	.	14.752	0.08		15612	A	.	0	0.16
25	77.9202	0	0	0	9253.78	1.58313	0	0.156936		ORF10	0	0	0	0	0.771121	0.777988	3.43441	19.1565		3530	G	.	14.1242	0.06		15613	C	(	0	0.16
26	81.0782	0	0	0	9483.85	4.23934	0	0.627744												3531	A	.	13.8104	0.04		15614	A	(	0	0.16
27	84.6398	0	0	0	9978.01	4.74938	1.06005	2.19711		QTI-seq										3532	U	.	13.8104	0.02		15615	C	(	0	0.16
28	87.3082	0	0	0.63753	10170.2	8.02165	5.0867	2.66791			0 hpi	1 hpi	2 hpi	4 hpi	12 hpi	16 hpi	24 hpi	36 hpi		3533	U	.	13.3396	0		15616	A	(	0	0.16
29	90.5601	0	0	0.63753	11147	35.7428	21.6127	2.66791		ORF1a	0	0	0	0.411109	2.0096	9.56013	124.238	71.1906		3534	A	(	13.4965	0.02		15617	G	(	0	0.16
30	93.5825	0	0	0.63753	11313.6	54.6874	37.925	2.82485		ORF1b	0	0	0	0.0904966	1.42493	7.48474	84.2321	44.5682		3535	C	(	13.4965	0.04		15618	A	(	0	0.12
31	97.4155	0.0849186	0	0.63753	11655	107.587	55.9382	5.02195		S	0	0	0	0	0	0.745068	17.2914	13.14		3536	A	(	13.4965	0.18		15619	C	.	0	0.12
32	99.3375	0.0849186	0	0.63753	11864.8	127.604	61.6578	7.21906		ORF3a	0	1.5853	0.795824	2.92383	9.17342	95.8456	702.125	698.253		3537	U	(	13.4965	0.16		15620	U	(	0	0.14
33	101.994	0.169837	0	0.63753	12060.3	138.686	68.2239	7.68987		E	0	0	0.198956	1.84999	5.28756	34.8355	316.102	268.594		3538	A	(	13.4965	0.18		15621	U	(	0	0.16
34	105.78	2.61436	0.616664	0.63753	13144.4	682.802	422.682	11.4563		M	0	0.528433	0	0.822218	28.7267	117.367	873.418	1094.84		3539	G	(	13.4965	0.2		15622	U	(	0	0.18
35	109.145	2.86911	0.616664	0.63753	13330.3	695.977	440.268	13.3396		ORF6	0	0	0	0.205555	4.62083	14.7756	311.767	582.785		3540	C	(	13.4965	0.22		15623	A	.	0	0.18
36	111.648	2.86911	0.616664	0.63753	13702.3	706.708	453.613	13.9673		ORF7a	0	1.05687	0	3.50595	22.4963	121.683	1090.67	1532.49		3541	U	(	13.4965	0.24		15624	U	(	0	0.2
37	114.263	3.03593	0.616664	0.63753	14225	730.826	467.592	15.6936		ORF7b	0	0	0.99478	1.64444	16.6071	155.814	1213.37	527.329		3542	A	(	13.4965	0.32		15625	G	(	0	0.22
38	119.822	4.63731	1.23333	0.63753	18588.3	757.845	502.764	18.3615		ORF8	0	0.264216	0	0.205555	0.669868	9.4225	80.7841	94.4012		3543	C	(	13.4965	0.36		15626	A	.	0	0.22
39	124.606	17.1177	10.9865	0.63753	19366.2	2114.41	2458.62	24.482		N	0.554496	7.0726	1.95977	39.7429	217.21	736.903	7407.3	5087.3		3544	U	(	13.4965	0.38		15627	G	.	0	0.22
40	128.135	23.6111	12.0143	0.63753	19740.3	2345.25	2910.12	26.993		ORF10	0	0	0	0	0	0.81388	12.637	22.665		3545	A	(	8.47455	0.4		15628	U	(	0	0.24
41	131.393	24.703	12.0143	0.63753	20327.9	2403.32	3006.49	27.3069												3546	A	.	0.627744	0.4		15629	G	(	0	0.26
42	135.61	25.3703	12.0143	0.63753	21433.8	2429	3060.06	27.9346		TE (RPF/mRNA)										3547	U	.	0.627744	0.46		15630	U	(	0	0.28
43	137.22	25.4552	12.0143	0.63753	23216.3	2435.89	3068.11	29.0332			0 hpi	1 hpi	2 hpi	4 hpi	12 hpi	16 hpi	24 hpi	36 hpi		3548	G	.	0.627744	0.48		15631	C	(	0	0.3
44	137.981	25.5401	12.0143	0.63753	23389.5	2441.82	3074.25	29.0332		ORF1a	0.902678	0.885152	0.892946	0.523533	0.199666	0.15152	0.227713	0.314608		3549	G	.	1.25549	0.48		15632	U	(	0	0.32
45	138.212	25.5401	12.0143	0.63753	23467.6	2446.73	3086.33	29.1901		ORF1b	0.902678	0.885152	0.892946	0.523533	0.158557	0.12541	0.156403	0.198059		3550	A	.	1.25549	0.48		15633	C	(	0.156936	0.34
46	141.111	27.4811	13.4762	0.63753	23860.2	2493.87	3174.26	29.6609		S	1	1	1	0.447339	0.0968711	0.0817974	0.0465704	0.0981764		3551	C	(	1.25549	0.5		15634	U	(	0.78468	0.36
47	143.931	116.918	51.0944	0.63753	24417	14932.3	11463.5	30.1317		ORF3a	0.957734	1.10196	1.13331	2.5538	0.280778	0.540013	1.15005	2.59244		3552	C	(	0.78468	0.52		15635	A	(	1.09855	0.62
48	148.815	149.316	55.6166	1.64851	25385.2	18155.8	13373.9	40.9603		E	1.14022	1	1	4.99161	0.960431	1.81086	3.51504	8.00535		3553	A	(	0.78468	0.54		15636	U	(	3.29566	0.66
49	157.708	151.002	56.2563	4.44003	27626.5	18806.3	13736.8	99.4975		M	0.977574	1	1.03728	1.02875	0.540118	0.827629	1.57435	2.50001		3554	C	(	0.941616	0.56		15637	A	.	3.29566	0.68
50	162.904	166.701	63.2567	4.44003	28821.1	21407.2	14718.9	106.403		ORF6	1	1	1	1.75064	1.01816	1.17298	2.88915	7.56505		3555	U	(	0.941616	0.58		15638	G	.	3.29566	0.7
51	167.821	171.311	65.1528	4.44003	29000.5	22150	15080.3	108.129		ORF7a	1	1.11493	1.10563	2.09894	0.292322	1.01461	2.28726	5.01466		3556	U	.	0.78468	0.58		15639	A	.	11.7702	0.7
52	172.191	171.981	65.3583	4.44003	29212.6	22491.7	15215.2	112.366		ORF7b	1	1	0.930028	0.726098	0.312642	0.448322	0.485083	0.930452		3557	A	.	0.78468	0.58		15640	A	.	37.8216	0.7
53	174.46	184.371	66.3861	4.94552	29617.6	23045.9	15411.4	129.001		ORF8	1	1	1.05403	0.254506	0.0451736	0.0531281	0.148677	0.248912		3558	A	.	0.78468	0.58		15641	A	)	39.0771	0.68
54	175.594	188.138	66.5917	4.94552	29806.8	23115.8	15447.2	131.356		N	1.35578	1.86759	3.04504	6.80135	2.33015	3.38061	8.61643	12.2917		3559	A	)	0.78468	0.56		15642	U	)	39.0771	0.48
55	178.14	188.717	66.5917	4.94552	29974.4	23003.8	15332.1	131.512		ORF10	1	1	1	1	1.69297	1.77799	3.62513	13.4277		3560	G	)	0.78468	0.54		15643	A	)	39.234	0.46
56	178.899	189.976	67.4139	4.94552	30074.4	23036.8	15339.3	131.669												3561	U	)	0.78468	0.52		15644	G	)	39.5479	0.44
57	179.991	190.061	67.4139	4.94552	30139.3	22978.3	15315.6	131.512		TE (QTI/mRNA)										3562	G	)	0.78468	0.5		15645	A	)	39.5479	0.42
58	180.888	190.146	67.4139	4.94552	30200.9	22903.4	15266.2	131.356			0 hpi	1 hpi	2 hpi	4 hpi	12 hpi	16 hpi	24 hpi	36 hpi		3563	G	)	0.78468	0.48		15646	G	)	39.5479	0.4
59	182.126	190.816	67.2083	4.94552	30258.4	22893.4	15242.1	130.885		ORF1a	0.902678	0.885152	0.892946	0.738762	0.175667	0.329989	0.783943	0.212619		3564	G	.	0.78468	0.48		15647	A	)	39.5479	0.38
60	182.36	190.731	67.2083	4.94552	30277.8	22856.5	15232.7	125.235		ORF1b	0.902678	0.885152	0.892946	0.570911	0.14154	0.265136	0.533523	0.13421		3565	U	)	0.78468	0.44		15648	U	)	39.8618	0.36
61	182.876	189.885	66.7972	4.94552	30349.1	22735.7	15183.2	123.509		S	1	1	1	0.413476	0.0968711	0.0904372	0.210594	0.14404		3566	G	)	0.78468	0.36		15649	G	)	39.8618	0.22
62	182.669	190.537	66.7972	4.94552	30336.1	22695.2	15109.1	121.625		ORF3a	0.957734	2.5853	1.71199	1.30141	0.439538	2.45055	2.74547	2.16888		3567	G	)	1.7263	0.34		15650	U	.	39.8618	0.22
63	182.529	190.868	66.7972	4.94552	30327.2	22676.8	15076.3	120.37		E	1	1	1.19896	2.1558	1.62612	5.23839	9.3752	5.53334		3568	U	)	1.88323	0.32		15651	U	.	39.8618	0.22
64	182.49	194.854	67.6194	4.94552	30367.1	23110.2	15542.9	113.465		M	0.977574	1.52843	0.947806	0.22692	0.655299	1.20219	1.46655	1.4493		3569	A	)	1.88323	0.28		15652	G	.	39.8618	0.22
65	67.0233	142.488	52.684	4.94552	18632.6	18330.1	12240.8	110.954		ORF6	1	1	1	0.933144	1.82962	2.62741	11.67	10.9747		3570	G	)	1.88323	0.24		15653	A	.	39.8618	0.22
66	49.6845	108.399	41.83	4.94552	16118.5	13890.8	9154.23	107.658		ORF7a	1	2.05687	0.930028	0.954866	0.776277	2.80239	3.74577	3.44581		3571	U	)	1.88323	0.1		15654	C	)	39.8618	0.2
67	14.5519	65.5019	25.9386	4.94552	7587.71	8585.61	5314.01	108.129		ORF7b	1	1	1.8552	0.560389	0.581709	3.58202	4.16676	1.18717		3572	U	)	1.25549	0.24		15655	A	)	39.391	0.18
68	14.3463	63.2227	25.0397	4.94552	7602.53	8362.16	4926.01	102.479		ORF8	1	1.26422	0.976101	0.230063	0.0583475	0.177831	0.325886	0.240196		3573	G	)	1.25549	0.06		15656	C	.	39.0771	0.18
69	12.9371	62.7016	23.9914	4.44003	7664.98	8325.99	4899.08	98.8697		N	1.5545	7.90802	2.74166	2.83646	4.15311	7.98517	14.6259	7.67354		3574	U	)	1.25549	0.04		15657	A	)	37.9785	0.16
70	8.44365	31.7167	11.692	4.44003	6449.7	4279.82	2448.98	99.6544		ORF10	1	1	1	1	0.955874	1.81388	11.1483	15.7649		3575	G	)	1.25549	0.02		15658	G	)	37.6647	0.14
71	8.08201	32.0958	11.692	4.44003	6427.73	4303.34	2447.03	99.1836												3576	U	)	1.7263	0		15659	A	)	36.5661	0.12
72	7.71065	18.6473	6.87836	4.44003	6335.12	2403.28	1299.96	99.1836												3577	U	.	1.7263	0		15660	C	.	36.4092	0.12
73	7.59526	18.6112	6.77559	4.44003	6305.95	2409.48	1299.02	97.1434												3578	U	.	1.7263	0		15661	U	)	29.8179	0.1
74	7.47987	18.4335	6.77559	4.44003	6297.5	2429.5	1312.48	96.9865												3579	U	.	1.7263	0		15662	U	)	2.35404	0.08
75	7.35388	9.26234	5.18724	2.154	6291	1750.4	689.065	66.5409												3580	A	.	1.7263	0		15663	U	)	0.78468	0.06
76	7.12586	5.75355	2.71597	0.505489	6228.66	688.935	258.339	32.3288												3581	A	.	1.7263	0		15664	G	)	0.627744	0.12
77	6.92702	3.70207	1.41177	0	6200.34	301.738	144.728	13.8104												3582	G	.	1.7263	0.02		15665	U	)	0.470808	0.52
78	6.84169	2.76306	0.85677	0	6181.7	257.783	132.291	10.0439												3583	C	)	1.7263	0.04		15666	G	)	0.313872	0.52
79	6.84169	2.76306	0.85677	0	6180.7	253.419	128.371	9.5731												3584	G	)	1.7263	0.04		15667	A	.	0.313872	0.52
80	6.84656	2.76306	0.85677	0	6177.69	261.494	131.124	9.41616												3585	G	)	1.7263	0.06		15668	A	.	0.313872	0.52
81	6.75637	2.84798	0.85677	0	6175.59	274.106	134.724	10.3578												3586	A	)	1.7263	0.08		15669	U	)	0.313872	0.52
82	6.75637	2.92987	0.85677	0	6171.4	285.082	140.443	10.3578												3587	C	.	1.7263	0.52		15670	G	)	0.313872	0.5
83	6.75637	3.01479	1.06232	0	6169.86	289.778	143.196	10.5147												3588	A	.	1.41242	0.5		15671	A	)	0	0.48
84	6.75637	3.01479	1.06232	0	6168.05	289.725	144.256	10.9855												3589	C	)	0.627744	0.48		15672	G	)	0	0.46
85	6.7263	2.92987	0.85677	0	6165.16	285.486	144.256	10.6717												3590	A	)	0.627744	0.36		15673	U	)	0	0.44
86	6.7263	2.84496	0.85677	0	6162.37	277.358	144.256	10.6717												3591	A	)	0.627744	0.34		15674	U	)	0	0.42
87	6.7263	3.01177	0.85677	0	6164.3	275.212	144.256	10.6717												3592	U	.	0.627744	0.26		15675	U	.	0	0.4
88	6.7263	3.09367	0.85677	0	6160.68	277.305	144.256	10.6717												3593	C	)	0.627744	0.26		15676	U	.	0	0.4
89	6.75637	3.25747	0.85677	0	6161.15	289.917	144.256	10.6717												3594	U	)	0.627744	0.26		15677	A	.	0	0.42
90	6.75637	3.09367	0.85677	0	6153.91	289.917	144.256	10.6717												3595	U	)	0.627744	0.16		15678	C	.	0	0.44
91	6.78368	3.01177	0.85677	0	6149.3	289.407	144.256	10.6717												3596	G	)	1.09855	0.14		15679	G	)	0	0.36
92	6.78368	2.6721	0.85677	0	6149.79	265.905	141.29	10.6717												3597	C	)	0.470808	0.12		15680	C	)	0	0.38
93	6.78368	2.6721	0.85677	0	6145.94	264.269	140.443	10.5147												3598	U	.	0.470808	0.1		15681	A	)	0	0.4
94	6.78368	2.17165	0.85677	0	6142.26	235.124	137.69	10.0439												3599	A	.	0.470808	0.08		15682	U	)	0	0.44
95	6.84381	2.25657	0.85677	0	6146.92	247.438	147.437	9.10229												3600	A	.	0.627744	0.08		15683	A	)	0	0.44
96	6.87387	2.17165	0.205555	0	6158.12	248.107	150.83	6.90519												3601	A	.	1.41242	0.08		15684	U	)	0	0.44
97	6.96406	2.17165	0.205555	0	6223.36	234.157	145.111	5.96357												3602	C	.	2.82485	0.06		15685	U	)	0	0.44
98	7.11437	2.50528	0.205555	0	6228.37	287.122	167.349	5.80663												3603	A	.	3.13872	0.04		15686	U	)	0	0.42
99	7.1493	2.58718	0.205555	0	6216.33	283.552	166.502	5.33583												3604	C	.	4.55115	0.02		15687	G	)	0	0.4
100	7.05911	2.25657	0.205555	0	6215.36	222.585	122.857	2.82485
101	7.05911	2.00181	0.205555	0	6208.81	189.796	97.2259	2.66791												*dbn: dot-bracket notation						*dbn: dot-bracket notation
102	6.38027	1.75309	0.205555	0	5861.48	182.093	92.3527	2.35404												*exlev: coverage of sRNA-seq (unit: RPM)						*exlev: coverage of sRNA-seq (unit: RPM)
103	6.35719	1.83801	0.205555	0	5848.78	176.429	90.4462	2.19711												*hscore: hairpin-like score (window size: 100nt)						*hscore: hairpin-like score (window size: 100nt)
104	6.27673	1.83801	0.205555	0	5832.88	173.72	87.4796	2.19711
105	6.27673	1.33454	0	0	5641.7	136.202	47.45	1.41242
106	6.27673	1.33454	0	0	5536.19	133.142	47.45	0.941616
107	6.24666	1.33454	0	0	5537.93	125.948	42.5768	0.470808
108	6.21935	1.24962	0	0	5536.84	123.186	42.5768	0
109	6.21935	1.24962	0	0	5528.05	122.676	42.5768	0
110	6.21935	1.1647	0	0	5522.19	102.307	38.9773	0
111	6.21935	1.1647	0	0	5518.67	102.307	38.9773	0
112	6.21935	1.1647	0	0	5512.68	101.234	39.1909	0
113	6.21935	1.1647	0	0	5503.62	101.744	40.0374	0
114	6.03897	0.997885	0	0	5492.28	101.744	40.0374	0
115	6.00891	0.997885	0	0	5487.34	101.744	38.3444	0
116	5.72287	0.997885	0	0	5351.99	99.545	27.1109	0
117	5.63754	0.834087	0	0	5340.83	97.4518	26.0509	0
118	5.58503	0.752188	0	0	5330.95	93.2125	26.0509	0
119	5.58503	0.752188	0	0	5308.9	83.7667	24.9908	0
120	5.49484	0.752188	0	0	5291.72	83.7667	24.9908	0
121	5.40952	0.752188	0	0	5291.22	83.7667	24.9908	0
122	5.34939	0.752188	0	0	5282.07	81.6206	24.9908	0
123	5.2592	0.66727	0	0	5258.82	76.8182	23.2979	0
124	5.2592	0.66727	0	0	5251.8	72.5258	23.2979	0
125	5.20394	0.503472	0	0	5231.57	43.7645	21.3913	0
126	5.14381	0	0	0	5228.11	2.14618	5.0867	0
127	5.14381	0	0	0	5204.65	2.14618	5.0867	0
128	4.96343	0	0	0.63753	5106.02	2.14618	4.02665	0.627744
129	4.84318	0	0	0.63753	5075.94	2.14618	4.02665	1.25549
130	4.76272	0	0	0.63753	5009.87	2.14618	5.93319	1.25549
131	4.64247	0.254756	0	0.63753	4972.58	4.90841	13.9787	1.25549
132	4.64247	0.254756	0	0.63753	4884.72	5.41845	15.0388	1.25549
133	4.40746	0.254756	0	0.63753	4821.28	5.41845	15.0388	1.56936
134	4.29207	0.254756	0	0.63753	4782.75	5.41845	16.0988	1.56936
135	4.17182	0.679349	0	0.63753	4675.68	8.23369	17.7918	4.39421
136	3.96138	0.679349	0	0.63753	4634.14	8.79674	17.7918	4.70808
137	3.87351	0.679349	0	0.63753	4502.67	8.79674	17.7918	4.86502
138	3.67766	0.679349	0	0.63753	4448.29	8.79674	17.7918	5.33583
139	3.52734	0.679349	0	0.63753	3708.56	9.35979	17.7918	6.27744
140	3.4092	0.679349	0	0.63753	3471.01	9.35979	17.7918	6.59132
141	3.28895	0.679349	0	0.63753	3413.15	9.86983	24.5715	6.90519
142	3.32388	0.679349	0	0.63753	3369.41	11.506	23.725	6.90519
143	3.15508	0.679349	0	0.63753	3057.79	12.016	23.725	8.16068
144	3.09496	0.679349	0	0.63753	2295.59	17.9975	25.418	8.31761
145	3.03969	0.679349	0	0.63753	2264.55	17.9975	25.418	8.31761
146	3.00963	0.679349	0	0.63753	2272.97	19.6336	25.418	8.31761
147	2.79919	0.679349	0	0.63753	2235.96	22.7999	26.478	8.63148
148	2.62854	0.679349	0	0.63753	2203.58	22.2898	26.478	8.63148
149	2.42296	0.679349	0	0.63753	2032.59	22.2898	26.478	9.10229
150	2.15215	0.679349	0	0.63753	1520.22	26.0722	30.0775	10.2008
151	2.00458	0.679349	0	0.63753	1363.65	53.1644	48.7158	10.2008
152	1.88433	0.679349	0	0.63753	1345.45	56.8937	49.7759	10.3578
153	1.74374	0.679349	0	0.63753	1316.89	59.0929	49.7759	10.3578
154	1.58282	0.679349	0	0.63753	1119.08	65.5314	53.1618	9.73004
155	1.58282	0.679349	0	0	1065.67	66.6045	54.2219	9.5731
156	1.61289	0.679349	0	0	1042.12	67.1675	54.2219	10.9855
157	1.62836	0.679349	0	0	1024.59	66.7105	53.1618	10.8286
158	1.63896	0.679349	0	0	1132.3	67.2206	49.3487	10.5147
159	1.63896	0.339674	0	0	1129.85	64.4053	39.3967	8.63148
160	1.63896	0.339674	0	0	1127.16	64.4053	39.3967	8.63148
161	1.63896	0.339674	0	0	1125.12	64.4053	39.3967	8.16068
162	1.63896	0.339674	0	0	1125.27	64.9684	39.3967	8.78842
163	1.57883	0.0849186	0	0	1112.4	63.2792	41.3032	7.376
164	1.57883	0	0	0	1105.42	64.9684	43.8427	7.376
165	1.49689	0	0	0	1042.8	65.4784	44.6892	7.21906
166	1.38869	0	0	0	1022.11	66.5515	45.7492	7.21906
167	1.36094	0	0	0	988.244	66.5515	45.7492	7.21906
168	1.33088	0	0	0	976.077	65.9884	45.7492	7.21906
169	1.33088	0	0	0	914.353	65.9884	43.8427	6.74825
170	1.30081	0	0	0	677.484	63.8953	38.756	6.59132
171	1.24555	0	0	0	651.097	64.9154	38.756	6.59132
172	1.24555	0	0	0	600.791	64.9154	37.063	6.59132
173	1.24555	0	0	0	595.716	56.6817	34.0964	6.59132
174	1.24555	0	0	0	592.287	55.0455	34.0964	6.59132
175	1.18542	0	0	0	591.546	40.9894	25.8373	6.27744
176	1.15536	0	0	0	589.241	39.8633	23.9308	5.80663
177	1.15536	0	0	0	589.072	35.0079	22.8707	5.6497
178	1.1253	0	0	0	587.762	24.277	19.2712	4.39421
179	1.1253	0	0	0	584.928	17.7855	15.4581	4.23727
180	1.1253	0	0	0	577.972	17.7855	12.4915	4.23727
181	1.1253	0	0	0	578.448	17.3284	12.4915	4.23727
182	1.1253	0	0	0	578.744	10.8899	8.04552	4.23727
183	1.15536	0	0	0	584.997	10.3799	8.04552	3.9234
184	1.15536	0	0	0	591.178	10.8899	8.04552	3.9234
185	1.20089	0	0	0	599.224	10.3269	8.04552	3.9234
186	1.66778	0	0	0.505489	1356.96	10.8369	8.04552	3.9234
187	1.98687	0	0	0.505489	2469.86	11.3999	8.04552	3.9234
188	2.30808	0	0	0.505489	2639.93	11.3999	8.04552	4.23727
189	2.33327	0	0	0.505489	2690.21	10.8369	8.04552	4.23727
190	2.37881	0	0	0.505489	2732.03	9.7108	8.04552	5.96357
191	2.4292	0	0	0.505489	2751.59	9.7108	8.04552	6.12051
192	2.40189	0	0	0.505489	2765.33	7.51161	1.90654	6.74825
193	2.48383	0	0	0.505489	2826.87	8.07466	1.90654	9.5731
194	2.53423	0	0	0.505489	2829.77	7.51161	1.90654	9.5731
195	2.53423	0	0	0.505489	2834.65	5.47146	0	9.41616
196	2.43917	0	0	0.505489	2838.14	5.47146	0	9.41616
197	2.37905	0	0	0.505489	2826.45	5.47146	0	9.41616
198	2.41485	0	0	0.505489	2770.71	5.47146	0	9.73004
199	2.38479	0	0	0.505489	2776.34	5.47146	0	9.73004
200	2.38479	0	0	0.505489	2801.16	4.90841	0	9.88697
201	2.38479	0	0	0.505489	2801.96	4.34536	0	9.88697
202	2.38479	0	0	0.505489	2809.51	4.90841	0	9.88697
203	2.38479	0	0	0.505489	2816.98	4.90841	0	9.88697
204	2.38479	0	0	0.505489	2820.56	4.90841	0	9.88697
205	2.41485	0	0	0.505489	2823.47	4.90841	0	9.88697
206	2.44491	0	0	0.505489	2825.67	4.90841	0	9.88697
207	2.44491	0	0	0.505489	2828.86	4.34536	0	9.88697
208	2.47223	0	0	0.505489	2825.27	4.39837	0	9.5731
209	2.5296	0	0	0.505489	2828.01	4.39837	0	8.78842
210	2.5296	0	0	0.505489	2831.16	3.27227	0	8.78842
211	2.55967	0	0	0.505489	2834.12	3.83532	0.846488	8.78842
212	2.58973	0	0	0.505489	2834.05	4.34536	4.23244	8.78842
213	2.58973	0	0	0.505489	2832.14	4.34536	4.23244	8.63148
214	2.55967	0	0	0	2846	3.83532	4.23244	3.9234
215	2.55967	0	0	0	2852.95	3.83532	5.29249	3.60953
216	2.55967	0	0	0	2854.22	3.83532	5.29249	3.45259
217	2.71572	0	0	0	2976.31	5.9815	5.29249	3.9234
218	2.86117	0	0	0.505489	3117.08	5.9815	6.13898	5.33583
219	2.86117	0	0	0.505489	3125.59	5.9815	6.13898	4.70808
220	3.20103	0	0	1.01098	3299.87	5.9815	6.13898	7.8468
221	3.20103	0	0	1.64851	3378.65	6.49153	7.19903	8.94536
222	3.37655	0	0	1.64851	3462.15	7.00157	8.25909	10.0439
223	3.53472	0.0849186	0	1.64851	5039.84	31.5035	23.2979	18.3615
224	3.58512	0.0849186	0	1.64851	5219.16	32.5766	27.9574	21.1864
225	3.72168	0.0849186	0	1.64851	5333.11	38.9091	34.5235	23.0696
226	3.72168	0.0849186	0	1.64851	5392.66	41.0553	35.37	23.3835
227	3.72168	0.0849186	0	1.64851	5394.94	41.6183	36.4301	23.8543
228	3.72168	0.0849186	0	1.64851	5398.07	42.1814	37.4901	27.1499
229	4.01833	0.0849186	0	1.64851	5767.14	42.1814	37.4901	28.8762
230	4.17925	0.0849186	0	1.64851	5823.69	43.2015	37.4901	30.9164
231	4.22965	0.0849186	0	1.64851	5917.87	43.7115	38.5502	30.9164
232	4.28004	0.0849186	0	1.64851	5909.56	44.7316	38.5502	31.3872
233	4.3353	0.0849186	0	1.64851	5912.38	44.7316	38.5502	31.3872
234	4.47589	0.0849186	0	1.64851	5915.96	44.7316	38.5502	31.3872
235	4.47589	0.0849186	0	1.64851	5927.04	45.2416	40.4567	31.3872
236	4.47589	0.0849186	0	1.64851	5901.37	45.2416	41.5168	31.3872
237	4.52629	0.0849186	0	1.64851	5901.09	45.2416	42.3633	31.7011
238	4.60675	0.0849186	0	1.64851	5903.68	41.4593	38.7638	31.7011
239	4.60675	0.0849186	0	1.64851	5876.84	41.4593	37.9173	31.7011
240	4.60675	0.0849186	0	1.64851	5889.59	41.4593	37.0708	31.7011
241	4.60188	0.0849186	0	1.64851	5904.78	41.4593	38.1308	31.7011
242	4.57457	0.0849186	0	1.64851	5908.88	41.4593	38.1308	32.015
243	4.51169	0.0849186	0	1.64851	5839.87	41.4593	38.1308	32.015
244	4.51169	0.0849186	0	1.64851	5835.63	41.4593	38.1308	32.015
245	4.51169	0.0849186	0	1.64851	5837.65	41.4593	37.2844	31.7011
246	4.48163	0.0849186	0	1.64851	5833.06	41.4593	37.2844	31.858
247	4.48163	0.0849186	0	1.64851	5823.86	41.9693	37.2844	32.015
248	4.50683	0.0849186	0	1.64851	5823.36	41.9693	38.3444	32.015
249	4.59152	0.0849186	0	1.64851	5820.53	38.293	36.2243	29.9748
250	4.62158	0.0849186	0	1.64851	5829.87	36.1999	35.3778	25.7375
251	4.59152	0	0	0	5827.12	4.13332	10.1734	4.86502
252	4.59152	0	0	0	5825.79	4.13332	11.0199	4.23727
253	4.59152	0	0	0	5823.72	4.13332	11.0199	2.66791
254	4.59152	0	0.411109	0	5822.74	82.2968	64.4186	2.66791
255	4.53139	0	0.411109	0	5829.39	97.8831	73.1048	2.35404
256	4.53139	0	0.411109	0	5829.88	98.9561	73.1048	2.04017
257	4.53139	0	0.411109	0	5821.19	100.592	75.0114	2.04017
258	4.48586	0	0.411109	0	5823.09	100.592	76.0714	1.7263
259	4.41513	0	0.411109	0	5715.67	100.135	76.7044	1.56936
260	4.41513	0	0.411109	0	5709.98	101.261	76.7044	1.56936
261	4.41513	0	0.411109	0	5716.22	102.387	76.7044	1.56936
262	4.41513	0	0.411109	0	5716.53	102.387	76.7044	1.88323
263	4.41513	0	0.411109	0	5715.62	103.514	73.9513	1.88323
264	4.41513	0	0.411109	0	5714.61	102.493	73.9513	1.88323
265	4.41513	0	0.411109	0	5712.92	102.493	73.9513	1.88323
266	4.41513	0	0.411109	0	5711.92	103.514	73.9513	1.88323
267	4.41513	0	0.411109	0	5710.28	103.514	73.9513	1.88323
268	4.46553	0	0.411109	0	5708.99	103.514	72.8913	1.41242
269	4.46553	0	0.411109	0	5704.71	105.097	72.8913	1.41242
270	4.46553	0	0.411109	0	5702.48	107.912	72.8913	1.25549
271	4.44033	0	0.411109	0	5700.16	108.475	72.8913	1.25549
272	4.41027	0	0.411109	0	5697.19	108.985	72.8913	1.25549
273	4.41027	0	0.411109	0	5692.97	108.985	72.8913	1.25549
274	4.41027	0	0.411109	0	5694.41	115.02	84.7577	0.941616
275	4.49771	0	0	0	5696.16	115.285	99.1635	0.78468
276	4.55783	0	0	0	5695.09	105.309	96.1969	0.78468
277	4.5879	0	0	0	5692.54	92.7827	85.177	0.627744
278	4.5879	0	0	0	5687.03	92.2196	85.177	0.627744
279	4.5879	0	0	0	5687.82	92.2196	85.177	0.470808
280	4.5879	0	0	0	5686.99	92.2196	85.177	0.313872
281	4.5879	0	0	0	5680.95	91.7096	85.177	0.313872
282	4.5879	0	0	0	5674.38	75.1032	62.9314	0.313872
283	4.55783	0	0	0	5662.58	28.0264	35.172	0.313872
284	4.52777	0	0	0	5649.49	26.4962	35.172	0.313872
285	4.49771	0	0	0	5640.64	25.9332	35.172	0
286	4.39691	0	0	0	5606.24	25.9332	35.172	0
287	4.02022	0	0	0	4860.94	25.9332	35.172	0
288	3.73119	0	0	0	3748.07	25.9332	34.112	0
289	3.46525	0	0	0	3582.19	25.9332	34.112	0
290	3.44005	0	0	0	3564.91	27.0593	34.112	0
291	3.36445	0	0	0	3561.1	27.0593	34.112	0
292	3.33925	0	0	0	3559.32	27.0593	34.112	0
293	3.33925	0	0	0	3557.25	27.0593	34.112	0
294	3.25731	0	0	0	3504.11	26.0392	34.112	0
295	3.20691	0	0	0	3501.19	26.0392	34.112	0
296	3.20691	0	0	0	3496.62	25.4231	34.112	0
297	3.21178	0	0	0	3493.33	21.5348	31.5725	0
298	3.15652	0	0	0	3491.09	2.19918	0.846488	0
299	3.00046	0	0	0	3474.62	2.19918	1.90654	0
300	2.94034	0	0	0	3459.62	5.41845	1.90654	0
301	2.94034	0	0	0	3433.12	5.41845	1.90654	0
302	2.94034	0	0	0	3430.04	8.23369	13.5516	0
303	2.94034	0	0	0	3478.46	8.23369	14.6116	0.156936
304	2.94034	0	0	0	3471	9.92283	15.4581	0.156936
305	2.93547	0	0	0	3468.16	9.92283	17.5782	0.156936
306	2.93547	0	0	0	3464.57	9.92283	17.5782	0.156936
307	2.90541	0	0	0	3460.9	9.92283	17.5782	0.156936
308	2.90541	0	0	0	3458.86	9.92283	17.5782	0.156936
309	2.92849	0	0	0	3460.91	9.35979	17.5782	0.156936
310	2.90118	0	0	0	3457.18	9.35979	17.5782	0.156936
311	2.84105	0	0	0	3451.38	10.4859	17.5782	0.156936
312	2.81099	0	0	0	3439.16	10.4859	17.5782	0.156936
313	2.81099	0	0	0	3432.71	10.4859	17.5782	0.156936
314	2.78579	0	0	0	3425.74	9.92283	17.5782	0.156936
315	2.78579	0	0	0	3412.25	9.92283	17.5782	0.470808
316	2.72566	0	0	0	3385.85	9.92283	17.5782	0.470808
317	2.72566	0	0	0	3380.67	9.92283	17.5782	0.470808
318	2.56961	0	0	0	3265.18	9.92283	17.5782	0.470808
319	2.36403	0	0	0	3117.82	9.92283	17.5782	0.470808
320	2.36403	0	0	0	3091.99	10.4859	18.4247	0.78468
321	2.01931	0	0.205555	0	2911.01	11.0489	18.4247	0.941616
322	2.01931	0	0.205555	0	2828.56	11.612	18.4247	2.19711
323	1.93398	0	0.205555	0	2751.7	13.1951	8.25909	8.47455
324	1.80587	0	0.205555	0.505489	1212.17	13.7051	9.95206	28.8762
325	1.75548	0	0.205555	0.505489	1027.93	13.0361	13.7651	29.0332
326	1.61891	0	0.205555	0.505489	945.012	22.0778	18.6383	29.0332
327	1.62377	0	0.205555	0.505489	909.338	38.2271	27.5381	29.0332
328	1.62377	0	0.205555	0.505489	924.436	49.309	51.4766	29.9748
329	1.59371	0	0.205555	0.505489	920.918	56.5556	63.3352	29.9748
330	1.34746	0	0.205555	0.505489	572.267	62.9941	71.175	30.9164
331	1.18654	0	0.205555	0.505489	513.399	63.5042	72.235	30.9164
332	1.07602	0.0818989	0.205555	0.505489	420.695	63.5042	74.3551	32.6427
333	1.02562	0.0818989	0.205555	0.505489	416.443	64.5772	74.3551	32.6427
334	0.995558	0.0818989	0.205555	0.505489	413.172	66.1604	77.9547	32.7996
335	0.829773	0.0818989	0.205555	0.505489	410.602	100.499	146.812	33.1135
336	0.804574	0.0818989	0.205555	0.505489	401.093	111.177	164.184	33.1135
337	0.824908	0.0818989	0.205555	0.505489	397.654	164.301	242.337	33.8982
338	0.774511	0.0818989	0.205555	0.505489	389.543	239.96	333.645	33.8982
339	0.752062	0.0818989	0.205555	0.505489	376.066	254.421	348.691	34.8398
340	0.752062	0.0818989	0.205555	0.505489	374.001	271.166	373.049	35.3106
341	0.77726	0.0818989	0.205555	0.505489	365.654	274.789	380.675	35.3106
342	0.77726	0.0818989	0.205555	0.505489	350.526	283.321	394.021	34.2121
343	0.77726	0.0818989	0.205555	0.505489	344.721	283.831	398.467	34.0551
344	0.810073	0.0818989	0.205555	0	352.449	289.812	401.22	13.8104
345	0.810073	0.0818989	0.205555	0	351.954	294.105	406.521	13.6534
346	0.810073	0.0818989	0.205555	0	348.765	299.47	412.667	13.3396
347	0.810073	0.0818989	0.205555	0	345.028	311.996	416.694	14.1242
348	0.810073	0.0818989	0.205555	0	343.662	346.792	434.692	12.5549
349	0.754811	0.0818989	0	0	341.961	345.719	438.291	11.9271
350	0.700184	0.0818989	0	0	339.298	382.661	454.176	10.6717
351	0.700184	0.0818989	0	0	336.124	386.602	461.803	10.8286
352	0.700184	0.0818989	0	0	332.442	385.688	463.709	10.6717
353	0.700184	0.0818989	0	0	331.158	384.615	462.649	10.6717
354	0.700184	0.0818989	0	0	329.74	378.846	455.45	8.31761
355	0.670121	0.0818989	0	0	328.945	369.294	443.164	7.8468
356	0.670121	0.0818989	0	0	323.861	345.951	412.652	7.376
357	0.700184	0.0818989	0	0	322.658	342.222	407.779	7.376
358	0.700184	0.0818989	0	0	322.488	342.222	407.779	7.06212
359	0.697868	0.0818989	0	0	324.054	341.659	406.932	7.06212
360	0.697868	0.0818989	0	0	323.39	341.659	406.086	5.33583
361	0.672669	0	0	0	325.312	329.961	390.833	5.33583
362	0.757994	0	0	0	325.493	321.482	377.495	5.33583
363	0.757994	0	0	0	325.623	317.912	371.989	5.17889
364	0.732796	0	0	0	326.769	310.347	363.295	5.17889
365	0.732796	0	0	0	329.075	264.151	297.199	5.96357
366	0.732796	0	0	0	330.205	149.722	124.764	5.02195
367	0.732796	0	0	0	335.012	132.096	107.605	1.88323
368	0.732796	0	0	0	335.967	110.846	77.512	1.88323
369	0.682398	0	0	0	334.688	107.733	70.0994	1.88323
370	0.682398	0	0	0	338.636	106.607	70.9458	1.88323
371	0.682398	0	0	0	341.327	102.824	67.1328	1.88323
372	0.682398	0	0	0	346.002	101.804	64.3797	1.88323
373	0.682398	0	0	0	347.201	101.241	63.3197	1.7263
374	0.652335	0	0	0	347.584	101.241	62.4732	1.7263
375	0.677534	0	0	0	346.005	86.3241	43.8349	1.7263
376	0.675419	0	0	0	342.02	44.6657	14.1845	1.7263
377	0.66569	0	0	0	340.364	40.3203	13.338	1.7263
378	0.635626	0	0	0	339.22	15.0232	5.07893	2.82485
379	0.635626	0	0	0	336.768	5.92849	1.69298	3.76647
380	0.755879	0	0	0	340.501	3.78231	1.69298	4.08034
381	0.806276	0	0	0	340.798	2.14618	1.69298	3.9234
382	0.836339	0	0	0	372.484	2.70922	1.69298	4.08034
383	0.921664	0	0	0	376.981	4.23934	3.38595	4.08034
384	0.999375	0	0	0	380.839	4.23934	4.44601	4.08034
385	0.964447	0	0	0	493.183	4.23934	4.44601	4.08034
386	0.989646	0	0	0	496.568	4.74938	4.44601	4.08034
387	1.04491	0	0	0	498.838	4.74938	5.50606	4.08034
388	1.1457	0	0	0	506.919	4.74938	5.50606	4.08034
389	1.1961	0	0	0	512.122	4.74938	5.50606	4.08034
390	1.1961	0	0	0	514.921	4.74938	6.35255	3.76647
391	1.22616	0	0	0	523.154	3.67629	4.65957	3.45259
392	1.22616	0	0	0	527.628	3.67629	4.65957	3.45259
393	1.25623	0	0	0	536.095	3.67629	4.65957	3.76647
394	1.25623	0	0	0	548.666	3.67629	4.65957	3.13872
395	1.30662	0.0849186	0	0	554.902	3.67629	5.50606	3.45259
396	1.30662	0.0849186	0	0	580.173	3.67629	5.50606	3.45259
397	1.30662	0.0849186	0	0	580.803	3.67629	5.50606	3.45259
398	1.27656	0.0849186	0	0	581.817	3.67629	5.50606	4.86502
399	1.27656	0.0849186	0	0	637.771	4.18633	5.50606	4.55115
400	1.27656	0.0849186	0	0	641.343	4.74938	6.56611	4.39421
401	1.27656	0.0849186	0	0	650.022	4.74938	6.56611	4.55115
402	1.25136	0.0849186	0	0	653.223	4.74938	6.56611	4.55115
403	1.25136	0.0849186	0	0	657.82	4.74938	6.56611	4.86502
404	1.25136	0.0849186	0	0	659.724	5.31243	6.56611	4.70808
405	1.25136	0.0849186	0	0	662.734	6.84255	7.62617	4.86502
406	1.25136	0.0849186	0	0.505489	658.753	7.40559	9.53271	4.86502
407	1.25136	0.0849186	0	0.505489	656.615	7.96864	11.6528	4.86502
408	1.25136	0.0849186	0	0.505489	655.788	8.5847	11.6528	5.33583
409	1.25136	0.0849186	0	0.505489	649.664	8.5847	10.5928	5.33583
410	1.27656	0.0849186	0	0.505489	640.754	9.7108	10.5928	5.33583
411	1.27656	0.0849186	0	0.505489	639.553	9.20076	9.74628	5.33583
412	1.27656	0.0849186	0	0.505489	639.446	8.18068	8.89979	5.6497
413	1.2717	0.0849186	0	0.505489	652.724	9.30678	8.89979	5.6497
414	1.2717	0.0849186	0	0.505489	651.927	9.30678	8.89979	5.96357
415	1.2717	0.0849186	0	0.505489	643.855	8.79674	9.95984	6.43438
416	1.2717	0.0849186	0	0.505489	632.066	9.30678	12.9264	6.43438
417	1.2717	0.0849186	0	0.505489	630.951	9.30678	13.9865	6.43438
418	1.2717	0.0849186	0	0.505489	631.378	11.559	18.2267	6.59132
419	1.2717	0.0849186	0	0.505489	620.392	12.069	17.3802	7.21906
420	1.2717	0.0849186	0	0.505489	617.221	12.069	19.5003	7.53293
421	1.2717	0.0849186	0	0.505489	616.932	12.069	18.4403	7.68987
422	1.24163	0.0849186	0	0.505489	612.311	13.6521	20.5604	7.68987
423	1.24163	0.0849186	0	0.505489	609.189	13.5991	22.4669	8.00374
424	1.24163	0	0	0.505489	597.503	12.526	21.6204	8.47455
425	1.24163	0	0	0.505489	570.144	12.526	21.6204	9.88697
426	1.24163	0	0	0.505489	570.535	12.526	21.6204	9.73004
427	1.24163	0	0	0.505489	560.297	12.526	21.6204	9.73004
428	1.24163	0	0	0.505489	555.224	12.526	21.6204	9.73004
429	1.24163	0	0	0.505489	536.757	12.526	21.6204	9.41616
430	1.24163	0	0	0.505489	535.552	12.526	21.6204	9.25923
431	1.24163	0	0	0.505489	523.779	12.526	21.6204	9.25923
432	1.24163	0	0	0.505489	528.54	10.8369	21.6204	9.25923
433	1.29203	0	0	0.505489	527.89	10.8369	20.5604	9.10229
434	1.29203	0	0	0.505489	553.042	6.49153	15.4737	8.31761
435	1.34243	0	0	0	613.204	6.49153	15.4737	7.8468
436	1.34243	0	0	0	614.218	5.92849	15.4737	7.8468
437	1.34243	0	0	0	614.975	7.00157	17.3802	7.376
438	1.29203	0	0	0	615.245	8.12767	17.3802	6.27744
439	1.29203	0	0	0	615.746	8.12767	17.3802	6.12051
440	1.29203	0	0	0	621.558	8.12767	16.3202	6.12051
441	1.31723	0	0	0	632.537	8.12767	16.3202	5.80663
442	1.29203	0	0	0	645.264	8.12767	16.3202	5.96357
443	1.29203	0	0	0	655.215	5.36544	8.0533	5.02195
444	1.26683	0	0	0	630.933	5.36544	8.0533	4.55115
445	1.34243	0	0	0	644.898	5.36544	8.0533	4.23727
446	1.37249	0	0	0	698.294	5.36544	7.83973	3.45259
447	1.40255	0	0	0	1027.97	5.36544	8.89979	4.70808
448	1.40255	0	0	0	1044.65	5.36544	8.89979	4.70808
449	1.40255	0	0	0	1053.32	5.36544	8.89979	4.70808
450	1.40255	0	0	0	1058.65	5.36544	6.99325	4.70808
451	1.40255	0	0	0	1063.87	4.34536	6.99325	4.70808
452	1.54462	0	0	0	1076.18	3.27227	5.93319	4.23727
453	1.56982	0	0	0	1086.3	3.27227	5.93319	4.08034
454	1.56982	0	0	0	1088.45	3.27227	5.93319	4.08034
455	1.59988	0	0	0	1089.9	3.27227	5.93319	3.9234
456	1.59988	0	0	0	1090.21	3.27227	5.93319	3.9234
457	1.59988	0	0	0	1090.45	3.27227	5.93319	3.9234
458	1.56982	0	0	0	1091.81	3.27227	5.93319	3.9234
459	1.51456	0	0	0	1092.56	3.27227	5.93319	3.9234
460	1.48681	0	0	0	1091.29	3.27227	5.93319	4.39421
461	1.48681	0	0	0	1091.45	3.27227	6.77968	4.39421
462	1.48681	0	0	0	1098.87	3.27227	6.77968	4.39421
463	1.40148	0	0	0	1098.58	3.27227	6.77968	4.39421
464	1.40148	0.0818989	0	0	1119.64	3.27227	6.77968	10.0439
465	1.40148	0.0818989	0	0	1118.8	3.27227	6.77968	10.5147
466	1.43155	0.166817	0	0	1118.17	1.07309	4.87314	9.41616
467	1.43155	0.248716	0	0	1116.74	3.62328	5.29249	9.73004
468	1.43155	0.248716	0	0	1113.39	6.73653	8.68622	9.88697
469	1.43155	0.248716	0	0	1114.48	9.95579	16.7317	10.6717
470	1.43155	0.752188	0.205555	0	1115.77	18.6465	23.0843	10.6717
471	1.43155	0.752188	1.23333	0	1112.59	25.032	26.6838	12.241
472	1.43155	0.752188	1.43888	0	1110.53	33.6167	33.2499	12.241
473	1.51899	0.919006	1.43888	0	1107.68	42.9034	42.5613	12.8688
474	1.51899	0.919006	1.43888	0	1107.14	46.6858	47.648	12.8688
475	1.51899	0.919006	1.64444	0	1107.38	49.799	55.9071	15.5367
476	1.54905	1.84103	1.64444	0	1119.92	190.863	95.7387	15.5367
477	1.52385	1.92293	1.64444	0	1119.52	211.656	106.972	15.8505
478	1.52872	1.92293	1.64444	0	1124.72	222.175	113.325	16.7922
479	1.46859	2.3445	1.64444	0	1161.94	235.774	120.318	16.9491
480	1.46859	2.3445	1.64444	0	1165.71	236.337	121.378	17.106
481	1.53446	2.3445	1.64444	0	1165.45	237.463	121.378	17.106
482	1.59458	2.4264	1.84999	0	1163.44	237.973	124.345	17.106
483	1.56452	2.4264	1.84999	0	1143.11	237.973	126.465	17.106
484	1.50439	2.4264	1.84999	0	1132.68	237.973	126.465	17.106
485	1.45675	2.84194	1.84999	0	1133.75	245.485	131.338	17.106
486	1.46161	2.92686	1.84999	0	1032.6	247.525	133.244	17.263
487	1.41121	2.92686	1.84999	0	1026.21	247.525	133.244	17.263
488	1.38602	2.92686	1.84999	0	1026.69	249.161	135.151	17.5768
489	1.36082	2.92686	1.84999	0	1023.38	250.181	135.151	17.5768
490	1.28522	2.84496	1.84999	0	1022.31	250.181	135.151	17.5768
491	1.36082	2.84496	1.84999	0	1025.44	250.691	135.151	17.5768
492	1.43641	2.84194	2.05554	0	1029.02	251.201	136.211	18.2046
493	1.70511	2.84194	2.05554	0	1028.16	250.638	136.211	18.2046
494	1.91156	2.67512	2.05554	0	1032.98	232.767	117.573	17.106
495	2.60078	2.67512	2.05554	0	1068.32	232.204	116.726	17.106
496	3.12907	2.67512	2.05554	0	1091.31	232.204	116.726	17.106
497	3.76071	2.67512	2.05554	0	1099.04	233.787	119.906	16.9491
498	4.25408	2.25959	1.84999	0	1118.25	209.477	91.5218	16.0075
499	4.43533	2.25959	1.84999	0	1129.83	210.497	92.5819	15.5367
500	4.65151	2.17467	0.616664	0	1088.8	199.501	84.3228	14.9089
501	4.85797	2.17467	0.616664	0	1095.54	199.501	84.3228	9.41616
502	4.93843	2.17467	0.411109	0	1162.52	200.064	83.2627	6.43438
503	5.01889	2.17467	0.411109	0	1165.12	199.554	83.2627	6.12051
504	5.09935	2.09277	0.411109	0	1171.33	199.044	83.2627	8.00374
505	5.17494	1.17074	0.411109	0	1124.27	38.3661	48.0985	6.59132
506	5.35133	1.25566	0.411109	0	1132.21	27.2842	28.3923	5.49276
507	5.55547	0.834087	0.411109	0	1321.85	17.4674	19.4926	5.80663
508	5.58067	0.834087	0.411109	0	1307.92	17.4674	19.4926	5.80663
509	5.73441	0.834087	0.411109	0	1336.92	17.4674	19.4926	5.80663
510	5.72954	0.834087	0.411109	0	1292.38	18.9975	20.339	5.96357
511	5.70921	0.66727	0.205555	0	1306.47	16.9574	15.6795	5.49276
512	5.70921	0.66727	0.205555	0.63753	1355.08	16.9574	14.833	6.12051
513	5.86527	0.421573	0.205555	0.63753	1744.13	16.9574	13.7729	6.27744
514	6.12423	0.251736	0.205555	0.63753	1883.79	7.80961	7.83973	7.21906
515	6.22989	0.251736	0.205555	0.63753	1920	7.29958	7.83973	7.376
516	6.31545	0.251736	0.205555	0.63753	1943.21	7.29958	7.83973	7.53293
517	6.64152	0.169837	0.205555	0.63753	2001.61	7.29958	7.83973	7.68987
518	6.67158	0.169837	0	0.63753	2246.05	7.86262	6.77968	7.68987
519	6.73171	0.169837	0	0.63753	2320.52	7.86262	6.77968	7.68987
520	6.79183	0.169837	0	0.63753	2373.04	7.86262	6.77968	7.68987
521	6.79183	0.169837	0	0.63753	2511.27	7.86262	6.77968	8.31761
522	6.79183	0.169837	0	0.63753	2557.83	8.8827	6.77968	8.63148
523	6.8471	0.169837	0	0.63753	2684.5	9.95579	6.77968	9.73004
524	7.2147	0.169837	0	0.63753	3618.95	13.1751	7.62617	10.0439
525	7.76333	0.0849186	0	0.63753	4489.01	12.155	2.53946	8.47455
526	7.87385	0.0849186	0	0.63753	4768.74	13.2281	3.38595	8.94536
527	8.05997	0.0849186	0	0.63753	4851.83	15.8843	6.7719	10.0439
528	8.13557	0	0	0.63753	4884.74	15.8843	7.83196	9.41616
529	8.18597	0	0	0.63753	4957.4	15.3212	8.89201	9.41616
530	8.41487	0	0	0.63753	5020.74	15.8313	9.7385	10.5147
531	8.69118	0	0	0.63753	5049.2	15.8313	9.7385	11.2994
532	9.08143	0	0	0.63753	5189.18	16.3413	12.4915	12.5549
533	9.55701	0	0	0.63753	5298.58	16.9044	12.4915	16.0075
534	9.69274	0	0	0	5327.38	16.9044	12.4915	18.3615
535	10.1727	0	0	0	5655.84	15.3742	12.4915	18.8323
536	10.3841	0	0	0	5685.73	15.3742	12.4915	19.1462
537	10.797	0	0	0	5790.58	14.8642	13.5516	18.9893
538	11.1188	0	0	0	5814.44	14.8642	12.7051	18.5185
539	11.1944	0	0	0	5826.75	15.3742	12.7051	19.1462
540	11.2749	0	0	0	5838.05	14.8112	12.7051	18.9893
541	11.4106	0	0	0	5843.99	13.7911	12.7051	18.8323
542	11.5415	0	0	0	5860.55	13.7911	13.5516	18.6754
543	11.6016	0	0	0	5855.6	13.7911	13.5516	18.6754
544	11.7324	0	0	0	5860.45	13.7911	13.5516	18.5185
545	11.9088	0	0	0	5885.09	13.7911	13.5516	19.1462
546	11.9999	0	0	0	5896.57	13.7911	13.5516	19.9309
547	12.2413	0	0	0	5872.45	11.6979	13.5516	19.7739
548	12.4981	0.0849186	0.205555	0	5867.08	10.6779	12.7051	17.4199
549	12.7298	0.0849186	0.205555	0	5864.51	10.1148	12.7051	17.5768
550	13.0266	0.0849186	0.205555	0	5879.75	10.1148	12.7051	18.3615
551	13.0722	0.0849186	0.205555	0	5899.09	7.4586	12.9187	16.3214
552	13.1982	0.0849186	0.205555	0	6139.42	6.38552	12.9187	17.263
553	13.1211	0.0849186	0.205555	0	6160.65	4.23934	9.31914	18.0477
554	13.2016	0.251736	0.205555	0	6165.16	7.4586	8.47266	16.6352
555	13.2016	0.251736	0.205555	0	6180.24	8.02165	5.71963	12.3979
556	13.2268	0.251736	0.205555	0	6182.4	10.0618	6.56611	11.6133
557	13.2268	0.251736	0.205555	0	6178.3	10.0618	6.56611	11.2994
558	13.2268	0.251736	0.205555	0	6177.59	10.0618	6.56611	11.7702
559	13.252	0.251736	0.205555	0	6174.4	10.6249	6.56611	11.6133
560	13.252	0.251736	0.205555	0	6183.22	10.6249	6.56611	10.8286
561	13.252	0.251736	0.205555	0	6187.73	10.0618	6.56611	10.8286
562	13.2268	0.251736	0.205555	0	6172.42	9.55177	6.56611	10.2008
563	13.2016	0.251736	0.205555	0	6159.7	9.55177	6.56611	9.88697
564	13.2316	0.251736	0.205555	0	6151.1	9.55177	4.65957	8.63148
565	13.2316	0.251736	0.205555	0	6132.62	9.55177	4.65957	8.31761
566	13.2316	0.251736	0.205555	0	6128.45	9.55177	4.65957	8.16068
567	13.2016	0.251736	0.205555	0	6129.33	9.55177	4.65957	8.16068
568	13.2016	0.251736	0.205555	0	6125.68	9.55177	4.65957	8.16068
569	13.1512	0.251736	0.205555	0	6120.13	9.55177	4.65957	7.8468
570	13.1764	0.251736	0.205555	0	6122.76	8.42567	4.65957	6.74825
571	13.1764	0.251736	0.205555	0	6121.03	8.42567	4.65957	6.59132
572	13.1463	0.251736	0.205555	0	6118.92	8.42567	4.65957	6.43438
573	13.2064	0.251736	0.205555	0	6117.03	8.42567	4.65957	5.80663
574	13.1791	0.251736	0	0	6122.72	8.42567	4.65957	3.9234
575	13.1791	0.251736	0	0	6120.67	10.0618	5.71963	3.45259
576	13.1791	0.251736	0	0	6114.8	10.0618	5.71963	3.13872
577	13.119	0.166817	0	0	6097.69	10.0618	3.81308	2.98179
578	13.119	0.166817	0	0	6092.22	9.55177	3.81308	1.7263
579	13.0686	0.166817	0	0	6082.15	9.55177	3.81308	1.7263
580	13.0686	0.166817	0	0	6048.45	8.47868	3.81308	1.09855
581	13.0434	0.166817	0	0	6042.05	6.38552	2.9666	0.941616
582	12.9426	0	0	0	6033.53	3.78231	2.9666	0.941616
583	12.7817	0	0	0	6027.79	3.78231	2.9666	0.941616
584	12.7817	0	0	0	6013.07	1.63614	2.12011	0.78468
585	12.7012	0	0	0	5999.09	1.63614	1.06005	0.78468
586	12.6159	0	0	0	5988.74	1.63614	1.06005	0.78468
587	12.6159	0	0	0	5979.44	1.63614	1.06005	0.941616
588	12.676	0	0	0	5983.44	1.63614	1.06005	0.78468
589	12.6508	0	0	0	5978.32	1.63614	1.06005	0.78468
590	12.6208	0	0	0	5968.23	1.63614	1.06005	0.78468
591	12.6411	0	0	0	5982.7	1.63614	1.06005	0.470808
592	12.5704	0	0	0	5969.49	1.63614	1.06005	0.470808
593	12.5549	0	0	0	5961.55	1.63614	1.06005	0.470808
594	12.362	0	0	0	5977.25	1.63614	1.06005	0.78468
595	12.0474	0	0	0	5959.21	1.63614	1.06005	0.78468
596	11.3378	0	0	0	5913.2	1.63614	1.06005	0.78468
597	10.8396	0	0	0	5883.37	5.87548	6.77968	0.78468
598	10.3511	0	0	0	5844.01	5.87548	6.77968	0.627744
599	9.80244	0	0	0	5822.24	5.87548	6.77968	0.627744
600	9.62119	0	0	0	5804.12	5.87548	6.77968	0.627744
601	9.4554	0	0	0	5790.87	5.87548	6.77968	0.627744
602	9.33914	0	0	0	5780.14	6.43853	6.77968	0.470808
603	9.28388	0	0	0	5703.92	5.36544	5.71963	0.470808
604	9.22862	0	0	0	5695.42	5.92849	6.56611	0.470808
605	9.2301	0	0	0	5680.81	5.92849	6.56611	0.470808
606	9.1545	0	0	0	5670.88	5.92849	6.56611	0.627744
607	8.97811	0	0	0	5652.8	5.92849	6.56611	0.627744
608	8.74391	0	0	0	5454.6	5.92849	6.56611	0.627744
609	8.71871	0	0	0	5439.7	5.92849	6.56611	0.627744
610	8.56498	0	0	0	5415.32	6.49153	6.56611	0.627744
611	8.50971	0	0	0	5376.38	6.49153	6.56611	0.627744
612	8.45445	0	0	0	5360.47	6.49153	6.56611	0.627744
613	8.45445	0	0	0	5303.38	6.49153	6.56611	0.627744
614	8.32359	0	0	0	4879.27	6.49153	6.56611	0.627744
615	8.01212	0	0	0	4705.01	6.49153	6.56611	0.627744
616	7.90877	0	0	0	4654.83	6.49153	6.56611	0.470808
617	7.9386	0	0	0	4611.32	6.49153	6.56611	0.470808
618	7.8357	0	0	0	4579.77	6.49153	6.56611	0.470808
619	7.86089	0	0	0	4331.28	6.49153	6.56611	0.470808
620	7.85603	0	0	0	4244.69	6.49153	6.56611	0.470808
621	7.71544	0	0	0	4183.52	6.49153	5.71963	0.470808
622	7.66991	0	0	0	4053.64	5.92849	3.81308	0.470808
623	7.66991	0	0	0	4018.21	5.92849	3.81308	0.470808
624	7.53419	0	0	0	3919.26	5.36544	3.81308	0.470808
625	7.21953	0	0	0	3038.83	3.7293	0.846488	0.470808
626	6.80175	0	0	0	2208.96	1.07309	0.846488	0.470808
627	6.50511	0	0	0	1947.36	1.07309	0.846488	0.470808
628	6.39459	0	0	0	1896.03	1.07309	0.846488	0.470808
629	6.43438	0	0	0	1892.12	0.563048	0.846488	0.313872
630	6.76109	0	0	0	1941.01	0.563048	0.846488	0.313872
631	6.77082	0	0	0	1919.15	0	0.846488	0.313872
632	6.63023	0	0	0	1977.19	0.563048	0.846488	1.41242
633	6.42123	0	0	0	1857.5	1.07309	0.846488	1.41242
634	6.08137	0	0	0	1794.53	2.19918	1.69298	1.88323
635	5.95051	0	0	0	1779.43	2.19918	1.69298	2.19711
636	5.52576	0	0	0	1458.32	2.19918	1.69298	11.1425
637	5.29411	0	0	0	1381.58	2.19918	2.75303	11.1425
638	4.93901	0	0	0	1288.93	2.19918	2.75303	11.1425
639	4.72769	0	0	0	1271.62	2.19918	2.75303	11.1425
640	4.6269	0	0	0	1264.57	2.19918	2.75303	11.1425
641	4.57164	0	0	0	1273.16	2.19918	3.59952	11.1425
642	4.54644	0	0	0.505489	1269.43	3.27227	8.68622	11.2994
643	4.41072	0	0	0.505489	1245.51	4.80239	9.74628	11.2994
644	4.35059	0	0	0.505489	1237.45	4.80239	9.74628	11.2994
645	4.33026	0	0	0.505489	1230.16	4.80239	9.74628	11.2994
646	4.1238	0	0	0.505489	1215.56	5.31243	9.74628	11.2994
647	4.11806	0.0849186	0	0.505489	1827.59	5.31243	9.74628	11.6133
648	4.02787	0.0849186	0	0.505489	1833.8	5.31243	9.74628	11.6133
649	3.7109	0.0849186	0	0.505489	1623.99	5.31243	9.74628	11.6133
650	3.53937	0.169837	0	0.505489	1719.04	5.31243	12.7129	11.6133
651	3.30749	0.169837	0.205555	0.505489	1708.5	5.87548	13.7729	11.6133
652	3.23189	0.169837	0.205555	0.505489	1701.41	5.87548	14.833	11.6133
653	3.1311	0.169837	0.205555	0.505489	1470.77	5.87548	14.833	11.6133
654	3.05064	0.169837	0.205555	0.505489	1451.24	5.87548	14.833	11.6133
655	3.02057	0.169837	0.205555	0.505489	1449.05	5.87548	14.833	11.6133
656	3.04832	0.169837	0.205555	0.505489	1439.07	5.36544	13.7729	11.6133
657	3.02312	0.169837	0.205555	0.505489	1439.77	5.36544	13.7729	11.1425
658	3.08325	0.169837	0.205555	0.505489	1447.89	5.31243	12.7129	10.5147
659	3.18404	0.169837	0.205555	0.505489	1536.53	3.67629	11.0199	0.627744
660	3.15885	0.169837	0.205555	0.505489	1542.81	3.67629	11.0199	0.627744
661	3.31215	0.169837	0.205555	0.505489	1543.88	3.67629	11.0199	0.627744
662	3.31215	0.169837	0.205555	0.505489	1543.26	3.67629	11.8664	0.627744
663	3.31215	0.169837	0.205555	0.505489	1544.32	3.67629	11.8664	0.627744
664	3.31215	0.169837	0.205555	0	1543.59	2.6032	9.74628	0.627744
665	3.31215	0.169837	0.205555	0	1548.28	2.09317	9.74628	0.627744
666	3.34221	0.169837	0.205555	0	1567.32	2.09317	7.83973	0.470808
667	3.44935	0.169837	0.205555	0	1567.07	1.58313	6.99325	0.470808
668	3.62574	0.0849186	0.205555	0	1669.6	1.07309	6.99325	0.470808
669	3.62574	0.0849186	0.205555	0	1666.65	1.07309	5.93319	0.470808
670	3.65094	0.0849186	0.205555	0	1666.86	1.07309	6.77968	0.470808
671	3.62088	0.0849186	0.205555	0	1668.48	4.45138	7.62617	0.470808
672	3.61602	0.0849186	0.205555	0	1667.58	4.45138	7.62617	0.470808
673	3.61602	0.0849186	0.205555	0	1667.5	4.45138	7.62617	0.470808
674	3.58595	0.0849186	0.205555	0	1670.13	4.45138	7.62617	0.470808
675	3.58109	0	0.205555	0	1659.84	4.45138	7.62617	0.470808
676	3.64121	0	0.205555	0	1659.43	4.45138	7.62617	0.470808
677	3.85253	0	0.205555	0	1665	5.01443	8.68622	0.470808
678	3.85253	0	0.205555	0	1673.45	5.01443	8.68622	0.470808
679	3.87773	0	0.205555	0	1687.5	5.01443	8.68622	0.470808
680	4.14093	0.0818989	0	0	1716.53	3.94134	3.59952	0.470808
681	4.40264	0.0818989	0	0	1968.54	3.94134	3.59952	0.470808
682	4.57752	0.0818989	0	0	2077.8	3.94134	3.59952	0.470808
683	4.93341	0.0818989	0	0	2173.66	3.94134	3.59952	0.470808
684	5.13624	0.0818989	0	0	2219.41	3.94134	3.59952	0.156936
685	5.48727	0.0818989	0	0	2506.36	3.94134	3.59952	0.156936
686	5.58021	0.0818989	0	0	2875.89	3.94134	4.65957	0.156936
687	5.57535	0.0818989	0	0	2893.2	3.94134	4.65957	0.156936
688	5.68101	0.0818989	0	0	2930.23	3.94134	4.65957	0.78468
689	6.00134	0.497433	0	0	3768.55	20.6007	34.0964	1.88323
690	6.3924	0.752188	0	0	4272.6	23.767	43.6369	2.98179
691	7.07313	0.752188	0	0	5447.23	26.9862	48.51	6.12051
692	7.59249	1.25566	0	0	5548.28	55.9066	72.8757	6.74825
693	8.14893	1.75913	0.205555	0	5727.17	68.0615	84.5285	7.53293
694	8.41444	1.75913	0.205555	0	6121.75	81.9057	105.501	7.53293
695	8.43665	1.75913	0.205555	0	6371.82	84.6149	105.501	7.68987
696	8.63167	1.75913	0.205555	0	6480.68	85.741	108.467	8.00374
697	8.65686	1.75913	0.411109	0	6533.16	96.5779	117.153	8.16068
698	8.83174	1.75913	0.411109	0	6567.16	101.486	126.686	8.16068
699	8.98206	1.75913	0.411109	0	6586.36	105.216	131.346	8.16068
700	9.16331	1.75913	0.411109	0	6709.29	110.773	141.305	8.16068
701	9.13325	1.75913	0.411109	0	6719.39	112.972	144.272	8.16068
702	9.16331	1.75913	0.411109	0	6723.02	112.972	146.392	8.16068
703	9.07312	1.75913	0.411109	0	6729.82	113.535	151.479	8.16068
704	9.15507	1.84103	0.411109	0	6732.7	114.045	150.419	8.16068
705	9.15507	1.84103	0.411109	0	6735.66	114.045	151.265	8.16068
706	9.07312	1.92293	0.411109	0	6742.24	114.045	153.385	8.16068
707	9.07312	1.92293	0.411109	0	6743.85	114.045	155.506	8.16068
708	9.10319	1.84103	0.411109	0	6752.99	114.045	155.506	8.31761
709	9.10319	1.84103	0.411109	0	6757.59	114.045	155.506	8.31761
710	9.10319	1.84103	0.411109	0	6767.85	118.55	156.352	8.31761
711	9.1305	1.84103	0.411109	0	6770.2	119.113	160.379	8.31761
712	9.16057	1.84103	0.411109	0	6774.28	123.564	160.592	8.31761
713	9.16057	1.84103	0.411109	0	6778.59	123.564	160.592	8.31761
714	9.27807	1.84103	0.411109	0	6793.82	123.564	160.592	8.47455
715	9.30538	1.84103	0.411109	0	6816.37	123.054	160.592	8.47455
716	9.39557	1.84103	0.411109	0	6855.81	119.782	156.566	8.47455
717	9.4462	1.17074	0.411109	0	6877.01	116.967	151.06	6.59132
718	9.27555	1.08582	0.411109	0	6876	90.8084	105.089	5.80663
719	9.21543	1.08582	0.411109	0	6872.64	74.5531	84.5363	5.33583
720	9.19023	0.163798	0	0	6918.76	38.6842	53.8181	5.17889
721	9.19509	0.163798	0	0	6917.41	28.2183	43.4389	5.33583
722	9.16989	0.163798	0	0	6921.79	28.8344	42.5924	5.02195
723	9.16714	0.163798	0	0	6961.09	27.7083	42.5924	4.39421
724	9.25247	0.163798	0	0	6950.69	26.5822	41.5323	4.39421
725	9.34266	0.163798	0	0	6961.2	25.9131	40.4723	4.70808
726	9.43285	0.163798	0	0	7043.99	23.82	39.6258	5.02195
727	9.38245	0.163798	0	0	7052.96	24.9461	39.6258	5.33583
728	9.35725	0.245697	0	0	7064.23	18.6136	26.0664	5.49276
729	9.22005	0.245697	0	0	7087.6	13.9172	18.0131	5.17889
730	9.29226	0.245697	0	0	7090.54	13.3541	12.08	5.17889
731	8.94522	0.245697	0	0	7018.61	13.8642	12.08	4.86502
732	8.8095	0.163798	0	0	7008.06	13.8642	12.08	5.02195
733	8.72672	0.0818989	0	0	6931.02	12.175	9.95984	5.17889
734	8.65599	0.0818989	0	0	6949.1	8.23369	6.77968	5.49276
735	8.62593	0.0818989	0	0	6954.91	7.72365	6.77968	5.96357
736	8.63079	0.0818989	0	0	6978.99	7.72365	6.56611	6.59132
737	8.80292	0.0818989	0	0	6987.95	9.30678	7.62617	7.376
738	8.83299	0.0818989	0	0	7080.43	8.69072	8.68622	8.16068
739	8.80524	0.0818989	0	0	7064.69	8.69072	7.62617	8.78842
740	8.74998	0.0818989	0	0	7066.03	9.20076	7.62617	8.78842
741	8.6674	0.0818989	0	0	7083.45	9.20076	7.62617	8.31761
742	8.86771	0.0818989	0	0	7070.82	9.76381	8.47266	8.63148
743	8.88231	0.0818989	0	0	7082.28	10.2738	10.5928	8.63148
744	8.83191	0.0818989	0	0	7084.28	10.7839	10.5928	8.63148
745	8.83191	0.0818989	0	0	7081.69	11.857	11.6528	8.63148
746	8.74172	0.0818989	0	0	7065.28	11.857	11.6528	8.63148
747	8.74172	0.0818989	0	0	7038.77	11.2939	11.6528	8.63148
748	8.74172	0.0818989	0	0	6428.58	10.7309	10.5928	7.68987
749	8.61573	0.0818989	0	0	6401.52	10.7309	10.5928	7.68987
750	8.56047	0.0818989	0	0	6387.6	9.09474	10.5928	7.8468
751	8.56047	0.0818989	0	0	6304.4	9.09474	10.5928	7.53293
752	8.56047	0.0818989	0	0	6444.9	8.5847	10.5928	6.59132
753	8.64579	0.0818989	0	0	6451.81	9.7108	10.5928	6.59132
754	8.75145	0.0818989	0	0	6457.74	9.7108	10.5928	6.59132
755	8.72138	0.0818989	0	0	6494.28	9.14775	8.68622	5.02195
756	8.96763	0	0	0	6614.31	10.2208	8.68622	5.17889
757	9.01548	0	0	0	6604.24	10.2208	8.68622	7.21906
758	9.09594	0	0	0	6603.2	10.2208	8.68622	7.376
759	9.03581	0	0	0	6626.27	9.14775	7.62617	7.376
760	8.90982	0	0.205555	0	6536.83	8.5847	7.62617	5.96357
761	8.88462	0	0.205555	0	6526.06	8.02165	7.62617	5.96357
762	8.73132	0	0.205555	0	6508.65	8.02165	7.62617	5.33583
763	8.73132	0	0.205555	0	6500.02	7.00157	4.02665	4.86502
764	8.76138	0.163798	0.205555	0	6494.84	20.5806	5.0867	4.70808
765	8.76138	0.163798	0.205555	0	6489.1	34.5838	6.14676	4.08034
766	8.70887	0.163798	0.205555	0	6472.13	35.0938	6.14676	3.76647
767	8.6788	0.163798	0.205555	0	6447.25	36.73	6.14676	3.45259
768	8.59348	0.163798	0.205555	0	6440.16	38.3661	6.14676	3.45259
769	8.25469	0.163798	0.205555	0	6333.14	36.783	3.18016	3.45259
770	8.31481	0.163798	0.205555	0	6331.78	36.783	3.18016	3.13872
771	8.31481	0.163798	0.205555	0	6328.02	35.6569	3.18016	3.13872
772	8.31481	0.163798	0.205555	0	6324.27	36.2199	3.18016	2.98179
773	8.31481	0.163798	0.205555	0	6321.32	36.2199	2.12011	2.82485
774	8.31481	0.163798	0.205555	0	6317.15	36.2199	2.12011	2.66791
775	8.31481	0.163798	0.205555	0	6306.48	36.2199	2.12011	2.66791
776	8.31481	0.163798	0.205555	0	6298.53	37.24	2.12011	2.82485
777	8.28475	0.163798	0.205555	0	6290.9	37.24	2.12011	2.82485
778	8.07343	0.163798	0.205555	0	6275	36.1139	2.12011	2.82485
779	7.99086	0.163798	0.205555	0	6246.09	36.1139	2.12011	2.82485
780	7.96079	0.163798	0.205555	0	6221.51	36.1139	2.12011	2.66791
781	7.66753	0.163798	0.205555	0	6183.01	36.1139	2.12011	2.66791
782	7.40582	0.163798	0	0	5927.93	35.5509	2.12011	2.66791
783	7.17081	0.163798	0	0	5836.6	35.5509	2.12011	2.66791
784	6.84012	0.163798	0	0	5746.52	35.5509	2.12011	2.66791
785	6.75268	0.163798	0	0	5779.16	35.6039	2.12011	0.941616
786	6.48697	0.163798	0	0	5480.1	35.6039	2.12011	0.941616
787	6.36672	0.163798	0	0	5069.81	35.6039	2.9666	0.470808
788	6.27653	0.163798	0	0	5047.75	35.6039	2.9666	2.04017
789	6.08555	0.163798	0	0	4998.1	35.6039	2.9666	2.04017
790	5.79042	0.163798	0	0	4173.77	36.1139	3.81308	2.04017
791	5.48468	0.163798	0	0	3663.38	36.1139	4.65957	2.04017
792	4.79909	0.163798	0	0	2486.18	35.0938	4.65957	2.04017
793	4.20688	0	0	0	2366	16.7124	3.59952	1.88323
794	3.60004	0	0	0	2242.4	2.6032	3.59952	1.7263
795	3.30447	0	0	0	1873.76	3.7293	6.35255	1.7263
796	3.25407	0	0	0	1655.44	4.80239	8.25909	1.56936
797	3.05906	0	0	0	1573.98	10.8369	19.4926	1.56936
798	3.029	0	0	0	1557.57	10.8369	19.4926	1.56936
799	2.91149	0	0	0	1535.78	11.91	22.2456	1.7263
800	2.8213	0	0	0	1525.4	11.91	22.2456	1.7263
801	2.66525	0	0	0	1412.06	11.91	22.2456	1.7263
802	2.64005	0	0	0	1400.36	11.91	23.3056	1.7263
803	2.60999	0	0	0	1395.87	11.91	23.3056	1.88323
804	2.60999	0	0	0	1394.37	11.91	23.3056	1.88323
805	2.49798	0	0	0	1397.06	10.8899	23.3056	1.88323
806	2.49798	0	0	0	1396	10.8899	23.3056	1.88323
807	2.49798	0	0	0	1395.67	10.8899	23.3056	2.04017
808	2.49798	0	0	0	1397.77	10.3269	23.3056	2.04017
809	2.46792	0	0	0	1389.4	10.3269	23.3056	2.04017
810	2.46792	0	0	0	1407.39	10.3269	23.3056	2.04017
811	2.49798	0	0	0	1416.85	10.3269	24.3657	1.25549
812	2.49798	0	0	0	1415.39	10.3269	24.3657	1.25549
813	2.43786	0	0	0	1412.43	10.3269	24.3657	0.78468
814	2.43786	0	0	0	1403.88	10.3269	25.2122	0.78468
815	2.29029	0.576312	0	0	1393.62	15.6393	29.0253	0.78468
816	2.26298	0.997885	0	0	1374.62	16.2023	30.0853	0.941616
817	2.23291	0.997885	0	0	1330.15	18.3485	30.0853	2.51098
818	2.12216	1.1647	0	0.63753	1310.24	33.2657	56.5633	3.13872
819	2.12216	1.1647	0	0.63753	1314.81	36.485	62.7101	3.13872
820	2.14947	1.1647	0	0.63753	1313.87	37.6111	63.5566	4.08034
821	2.14947	1.1647	0	2.65949	1280.39	38.1211	64.4031	24.9528
822	2.08934	1.1647	0	2.65949	1298.87	37.6111	63.343	25.8945
823	2.14672	1.1647	0	2.65949	1300.29	36.485	59.5299	26.2083
824	2.11666	1.49834	0	2.65949	1265.4	32.0866	50.6301	26.2083
825	2.08871	1.49834	0	2.65949	1261.29	32.5966	50.6301	26.2083
826	2.05865	1.49834	0	2.65949	1257.61	33.2127	51.4766	26.2083
827	1.96846	1.66817	0	2.65949	1238.86	35.4119	54.2297	25.8945
828	1.96846	1.66817	0	2.65949	1240.57	35.4119	54.2297	25.7375
829	1.97121	1.75309	0	2.65949	1236.55	35.4119	56.3498	25.8945
830	1.97121	1.75309	0	2.65949	1308.97	35.4119	58.2563	25.8945
831	1.92081	1.83499	0	2.65949	1307.82	35.9219	58.2563	25.8945
832	1.92081	1.91689	0	2.65949	1309.84	35.9219	59.3164	25.8945
833	1.89561	1.91689	0	2.65949	1303.49	35.9219	58.4699	25.8945
834	1.86786	1.91689	0	2.65949	1291.87	35.9219	59.3164	25.8945
835	1.8378	1.91689	0	2.65949	1282.12	35.9219	59.3164	25.8945
836	1.77767	1.91689	0	2.65949	1236.19	35.9219	59.3164	25.8945
837	1.71755	1.91689	0	2.65949	1202.88	35.9219	59.3164	25.8945
838	1.63286	1.91689	0	2.65949	1189.65	35.9219	59.3164	25.8945
839	1.60279	1.83197	0	2.65949	1091	33.6697	50.8437	25.8945
840	1.57273	1.83197	0	2.65949	1081.3	33.1067	49.7837	25.8945
841	1.5126	1.83197	0	2.65949	1078.04	32.0336	48.9372	25.8945
842	1.48254	1.83197	0	2.65949	1068.78	30.3975	48.9372	25.1098
843	1.34511	1.66515	0	0	1084.35	27.6352	45.1241	5.96357
844	1.25492	0.752188	0	0	1066.55	11.3469	29.8717	4.55115
845	1.31018	0.752188	0	0	1064.21	9.65779	24.9986	2.19711
846	1.34024	0.752188	0	0	1061.64	9.7108	21.1855	2.04017
847	1.34024	0.752188	0	0	1061.35	9.25377	14.6194	1.7263
848	1.31504	0.752188	0	0	1058.82	9.25377	14.6194	1.7263
849	1.28498	0.752188	0	0	1044.42	9.25377	13.5594	1.7263
850	1.25492	0.752188	0	0	1041.72	9.76381	13.5594	1.7263
851	1.22972	0.66727	0	0	1035.09	10.3269	13.5594	1.7263
852	1.22972	0.585371	0	0	1016.45	10.3269	13.5594	1.7263
853	1.19965	0.418554	0	0	878.227	9.81682	11.6528	1.56936
854	1.08427	0.418554	0	0	866.788	9.25377	11.6528	1.56936
855	0.998942	0.333635	0	0	859.696	9.25377	10.5928	1.25549
856	0.998942	0.0818989	0	0	826.198	7.05458	4.87314	1.56936
857	0.897946	0.0818989	0	0	721.662	4.29235	1.90654	0.78468
858	0.852414	0.0818989	0	0	724.644	4.29235	1.90654	0.78468
859	0.771953	0.0818989	0	0	731.34	4.29235	1.06005	0.78468
860	0.771953	0.0818989	0	0	731.001	4.29235	1.06005	0.78468
861	0.771953	0.0818989	0	0	732.102	4.29235	1.06005	0.78468
862	0.771953	0	0	0	733.607	3.78231	1.06005	0.78468
863	0.993233	0	0	0	739.859	3.78231	1.06005	0.627744
864	1.04363	0	0	0	744.095	3.78231	0	0.470808
865	1.01357	0	0	0	745.195	4.29235	1.06005	0.470808
866	1.04363	0	0	0	778.494	5.41845	2.9666	0.470808
867	1.04363	0	0	0	780.438	5.92849	3.81308	0.470808
868	1.04363	0	0	0	796.504	5.36544	3.81308	0.470808
869	1.07369	0	0	0	933.188	5.92849	3.81308	0.470808
870	1.15415	0.0818989	0	0	986.843	5.92849	3.81308	0.627744
871	1.15415	0.0818989	0	0	995.696	6.49153	3.81308	0.627744
872	1.15415	0.0818989	0	0	1000.81	6.49153	3.81308	0.627744
873	1.18422	0.0818989	0	0	1015.93	5.92849	3.81308	0.627744
874	1.18422	0.0818989	0	0	1023.6	4.8554	3.81308	0.627744
875	1.18422	0.0818989	0	0	1036.23	3.83532	3.81308	0.627744
876	1.21428	0.0818989	0	0	1039.36	3.27227	3.81308	0.313872
877	1.3646	0.0818989	0	0	1047.22	3.27227	3.81308	0.313872
878	1.56192	0.0818989	0	0	1073.39	3.83532	3.81308	0.313872
879	1.67943	0.0818989	0	0	1081.06	3.83532	3.81308	0.313872
880	1.75989	0.0818989	0	0	1094.71	3.83532	3.81308	0.313872
881	1.75989	0.0818989	0	0	1102.72	3.83532	3.81308	0.313872
882	1.90534	0.0818989	0	0	1397.28	3.83532	3.81308	1.56936
883	1.96547	0	0	0	1426.36	3.83532	3.81308	1.56936
884	1.96547	0	0	0	1409.8	3.83532	3.81308	1.56936
885	1.9102	0	0	0	1406.62	3.83532	3.81308	1.7263
886	1.87782	0	0	0	1320.97	3.83532	3.81308	1.7263
887	1.88269	0	0	0	1322.42	3.83532	3.81308	1.7263
888	2.02837	0	0	0	1330.45	3.83532	3.81308	2.04017
889	2.00317	0	0	0	1329.57	3.83532	3.81308	2.04017
890	2.18211	0	0	0	1339.74	3.83532	3.81308	1.88323
891	2.21218	0	0	0	1341.04	3.83532	3.81308	1.88323
892	2.24224	0	0	0	1347.43	3.83532	3.81308	2.04017
893	2.3227	0	0	0	1369.69	2.76223	2.75303	2.04017
894	2.44295	0	0	0	1395.62	1.68915	0.846488	2.04017
895	2.44295	0	0	0	1392.82	2.19918	0.846488	2.04017
896	2.44295	0	0	0	1392.64	2.19918	1.90654	2.04017
897	2.44295	0	0	0	1401.38	2.70922	2.9666	2.04017
898	2.44295	0	0	0	1391.3	8.47868	8.47266	2.04017
899	2.47302	0.0849186	0	0	1389.94	14.8642	15.6717	2.04017
900	2.53314	0.254756	0	0	1400.96	17.6794	21.8184	2.19711
901	2.62333	0.254756	0	0	1437.35	22.0248	25.418	2.19711
902	2.68346	0.254756	0	0	1444.9	23.0979	27.3245	2.19711
903	2.68346	0.254756	0	0	1451.77	23.6079	27.3245	3.9234
904	2.71352	0.254756	0	0	1475.91	23.6079	28.3846	3.76647
905	2.71352	0.254756	0	0	1503.35	23.0449	28.3846	3.76647
906	2.74358	0.254756	0	0	1529.95	23.0449	28.3846	3.76647
907	2.77365	0.254756	0	0	1535.76	23.0449	28.3846	3.76647
908	2.83377	0.254756	0	0	1544.85	24.734	29.4446	3.76647
909	2.86384	0.254756	0	0	1564.76	24.734	30.5047	3.76647
910	2.92396	0.254756	0	0	1585.23	25.2441	30.5047	3.9234
911	3.02476	0.254756	0	0	1589.26	39.2472	42.7904	4.39421
912	3.02201	0.254756	0	0	1585.41	40.8303	47.0306	4.39421
913	3.14226	0.254756	0	0	1589.99	42.4135	47.8771	4.55115
914	3.22782	0.254756	0	0	1593.41	42.4135	48.7236	5.17889
915	3.25788	0.254756	0	0	1628.25	42.4135	48.7236	5.49276
916	3.34532	0.254756	0.411109	0	1632.6	42.4135	48.7236	5.49276
917	3.46557	0.254756	0.411109	0	1651.86	42.4135	49.5701	6.12051
918	3.49077	0.254756	0.411109	0	1699.38	42.9235	49.5701	5.96357
919	3.49077	0.339674	0.411109	0	1708.23	43.9436	52.3231	8.47455
920	3.49077	0.339674	0.411109	0	1705.86	46.4938	59.1028	10.6717
921	3.49077	0.339674	0.411109	0	1703.57	46.4938	62.283	10.6717
922	3.49077	0.339674	0.411109	0	1694.64	46.4938	65.4631	10.6717
923	3.54603	0.339674	0.411109	0	1674.88	46.0367	65.4631	10.6717
924	3.45859	0.339674	0.411109	0	1663.81	46.0367	66.3096	10.6717
925	3.45859	0.339674	0.411109	0	1662.03	42.8175	60.59	10.8286
926	3.40122	0.254756	0.411109	0	1646.55	43.3275	59.5299	10.0439
927	3.37115	0.169837	0.411109	0	1660.38	30.3975	43.2175	8.78842
928	3.34109	0.0849186	0	0	1621.13	25.5951	38.7715	8.16068
929	3.34109	0.0849186	0	0	1655.15	26.1581	38.7715	8.16068
930	3.34109	0.0849186	0	0	1705.1	26.1581	38.7715	8.31761
931	3.37115	0.0849186	0	0	1631.87	26.6682	38.7715	8.63148
932	3.34109	0	0	0	1639.44	26.6152	40.4645	8.31761
933	3.34109	0	0	0	1640.16	27.1252	40.4645	8.31761
934	3.34109	0	0	0	1663.96	28.6553	44.7047	9.73004
935	3.31589	0	0	0	1683.69	29.2184	44.7047	10.3578
936	3.34321	0	0	0	1699.12	26.6152	39.8316	9.88697
937	3.34321	0	0	0	1700.44	26.5621	39.8316	9.88697
938	3.34321	0	0	0	1705.87	19.4546	33.479	8.63148
939	3.42515	0	0	0	1705.33	12.506	25.4257	8.47455
940	3.42515	0	0	0	1706.03	11.9959	25.4257	8.47455
941	3.42515	0	0	0	1707.24	11.9959	25.4257	7.8468
942	3.42515	0	0	0	1701.63	11.9959	25.4257	7.8468
943	3.42515	0	0	0	1702.51	12.559	25.4257	5.80663
944	3.36502	0	0	0	1680.97	11.4859	21.8262	4.39421
945	3.36502	0	0	0	1678.55	10.9759	20.7662	3.9234
946	3.33982	0	0	0	1673.18	9.44575	16.3202	3.9234
947	3.30976	0	0	0	1670.97	8.93571	16.3202	3.76647
948	3.30976	0	0	0	1673.76	7.91563	15.4737	3.29566
949	3.33982	0	0	0	1677.8	6.33251	9.11336	3.29566
950	3.36989	0	0	0	1680.61	9.44575	19.9197	3.29566
951	3.36989	0	0	0	1695.19	12.506	20.9797	2.98179
952	3.39995	0	0	0	1696.16	12.506	20.9797	3.13872
953	3.43001	0.0818989	0	0	1703.58	12.506	20.9797	3.13872
954	3.54054	0.0818989	0	0	1711.13	13.069	20.9797	3.13872
955	3.5958	0.0818989	0	0	1759.49	13.069	20.9797	2.04017
956	3.5706	0.0818989	0	0	1767.32	13.069	20.9797	1.56936
957	3.59811	0.0818989	0	0	1755.19	11.4859	17.7996	1.56936
958	3.51299	0.0818989	0	0	1740.29	11.4859	18.8596	1.09855
959	3.63348	0.0818989	0	0	1758.74	11.4859	18.8596	1.09855
960	3.71394	0.0818989	0	0	1760.49	8.37266	13.9865	1.25549
961	3.73914	0.0818989	0	0	1731.59	7.86262	13.9865	1.7263
962	3.67902	0.0818989	0	0	1729.9	7.86262	13.9865	1.7263
963	3.82447	0.0818989	0	0	1776.31	7.86262	13.9865	2.04017
964	3.69338	0.0818989	0	0	1782.27	7.86262	13.9865	1.88323
965	3.66818	0.0818989	0	0	1787.39	7.86262	13.9865	2.19711
966	3.66818	0.0818989	0	0	1836.25	7.86262	13.9865	2.19711
967	3.69824	0.0818989	0	0	1838.6	7.86262	13.9865	2.19711
968	3.79904	0.0818989	0	0	1866.82	9.49876	13.9865	2.35404
969	3.81937	0.0818989	0	0	1865.95	8.93571	13.9865	2.51098
970	3.81451	0.0818989	0	0	1732.47	8.93571	13.9865	2.51098
971	3.75924	0.0818989	0	0	1701.09	9.49876	13.9865	2.66791
972	3.75924	0.0818989	0	0	1754.18	7.91563	11.0199	2.51098
973	3.77958	0.0818989	0	0	1759.53	5.87548	6.99325	3.13872
974	3.74951	0.0818989	0	0	1755.56	5.87548	6.99325	3.13872
975	3.71945	0.0818989	0	0	1779.99	7.10759	5.93319	2.82485
976	3.68452	0.0818989	0	0	1786.08	24.032	48.7392	2.82485
977	3.65933	0.333635	0	0	1803.51	108.382	270.182	2.82485
978	3.5992	0.333635	0	0	1804.51	230.549	515.388	2.82485
979	3.462	0.333635	0	0	1784.6	276.52	602.914	2.82485
980	3.40187	0.333635	0	0	1783.97	282.097	608.001	2.82485
981	3.40673	0.251736	0	0	1773.07	285.933	613.934	2.66791
982	3.43193	0.251736	0	0	1769.51	310.071	656.954	2.98179
983	3.40187	0.333635	0	0	1488.72	321.524	677.712	2.82485
984	3.34174	0.333635	0	0	1462.19	323.723	682.799	2.82485
985	3.31168	0.333635	0	0	1463.79	324.286	685.765	2.82485
986	3.39362	0.500452	0	0	1469.12	324.796	685.765	2.82485
987	3.46093	0.500452	0	0	1494.2	324.796	686.612	2.51098
988	3.45861	0.500452	0	0	1505.3	324.796	688.732	2.82485
989	3.31293	0.500452	0	0	1652.94	326.485	688.732	3.13872
990	3.42832	0.500452	0	0	1662.96	326.485	688.732	3.13872
991	3.24938	0.500452	0	0	1660.92	326.485	688.732	3.13872
992	3.24938	0.500452	0	0	1688.36	325.922	688.732	2.98179
993	3.37537	0.500452	0	0	1749.89	325.412	688.732	2.82485
994	3.38235	0.500452	0	0	1754.53	325.412	688.732	2.35404
995	3.2621	0.500452	0	0	1748.98	325.412	688.732	2.66791
996	3.2621	0.500452	0	0	1752.39	324.339	688.732	2.66791
997	3.29703	0.500452	0	0	1770.34	323.776	688.732	3.13872
998	3.52317	0.500452	0	0	1779.23	326.432	690.852	3.13872
999	3.57568	0.500452	0	0	1817.22	328.631	695.298	3.13872
1000	3.51556	0.500452	0	0	1828.1	325.869	692.118	4.39421
1001	3.42537	0.500452	0	0	1823.15	329.492	694.452	5.49276
1002	3.42537	0.500452	0	0	1795.14	322.544	686.398	5.6497
1003	3.4205	0.500452	0	0	1795.34	286.125	612.012	6.12051
1004	3.53589	0.500452	0	0	1793.04	140.635	329.537	6.12051
1005	3.50583	0.248716	0	0	1770.55	60.835	88.365	5.49276
1006	3.53103	0.248716	0	0	1745.82	39.1082	55.9382	5.49276
1007	3.4709	0.248716	0	0	1721.49	35.783	51.9115	5.49276
1008	3.53103	0.248716	0	0	1723.39	31.9476	48.0985	5.49276
1009	3.50096	0.248716	0	0	1742.64	29.1854	43.8582	5.49276
1010	3.50096	0.163798	0	0	1768.06	28.1123	34.7449	5.6497
1011	3.88417	0.0818989	0	0	2112.82	16.7124	17.3724	4.86502
1012	3.77851	0.0818989	0	0	2437.84	16.7124	16.526	5.02195
1013	3.82679	0.0818989	0	0	2452.95	16.7124	16.526	5.02195
1014	3.79673	0	0	0	2807.98	17.2224	16.526	5.02195
1015	3.76412	0	0	0	2835.18	19.3686	16.526	5.02195
1016	3.73405	0	0	0	2818.56	19.8786	18.2189	5.02195
1017	3.70674	0	0	0	2827.72	19.8786	18.2189	5.33583
1018	3.61655	0	0	0	2823.56	20.3887	18.2189	5.02195
1019	3.69215	0	0	0	2785.38	20.3887	18.2189	5.02195
1020	3.69215	0	0	0	2783.6	20.3887	18.2189	4.39421
1021	3.69215	0	0	0	2779.43	20.3887	19.279	4.39421
1022	3.66695	0	0	0	2781.37	20.3887	19.279	4.39421
1023	3.69701	0	0	0	2785.68	19.8256	19.279	4.23727
1024	3.64175	0	0	0	2788.2	19.8256	19.279	3.9234
1025	3.64175	0	0	0	2790.14	19.8256	18.4325	3.9234
1026	3.64175	0	0	0	2786.45	19.8256	19.279	3.9234
1027	3.61655	0	0	0	2775.93	10.1678	10.3792	3.13872
1028	3.69215	0	0	0	2763.69	5.31243	4.65957	2.66791
1029	3.69215	0	0	0	2754.58	5.31243	4.65957	2.19711
1030	3.69215	0	0	0	2704.24	5.31243	4.65957	1.7263
1031	3.69215	0	0	0	2661.14	4.80239	4.65957	1.41242
1032	3.69215	0	0	0	2651.97	4.80239	4.65957	1.25549
1033	3.90259	0	0	0	2648.54	6.33251	4.65957	1.25549
1034	3.96272	0	0	0	2661.2	6.33251	4.65957	1.25549
1035	3.99278	0	0	0	2656.9	6.33251	4.65957	1.25549
1036	4.08297	0	0	0	2651.63	7.35259	5.50606	1.25549
1037	4.05565	0	0	0	2784.2	7.86262	6.56611	0.78468
1038	4.05565	0	0	0	2807.12	8.42567	6.56611	0.78468
1039	4.08572	0	0	0	2815	8.42567	6.56611	0.78468
1040	4.00378	0	0	0	2826.61	8.47868	7.62617	0.78468
1041	4.00378	0	0	0	2830	7.91563	7.62617	0.941616
1042	4.00378	0	0	0	2831.27	6.33251	7.62617	0.627744
1043	4.00378	0	0	0	2832.35	5.82247	5.71963	0.627744
1044	4.00378	0	0	0	2832.76	5.82247	4.87314	0.627744
1045	4.00378	0	0	0	2848.32	5.82247	4.87314	1.25549
1046	4.00378	0	0	0	2848.11	5.82247	6.99325	0.78468
1047	4.00378	0	0	0	2846.3	5.82247	6.99325	0.78468
1048	3.97371	0	0	0	2847.19	5.82247	6.99325	0.78468
1049	3.94365	0	0	0	2847	5.82247	6.14676	0.78468
1050	3.91845	0	0	0	2843.31	5.82247	6.14676	0.78468
1051	3.91845	0	0	0	2840.27	5.82247	6.14676	0.78468
1052	3.97033	0	0	0	2823.53	5.82247	6.14676	0.78468
1053	3.94027	0	0	0	2822.39	5.82247	6.14676	0.78468
1054	3.88014	0	0	0	2814.67	5.82247	6.14676	0.78468
1055	3.79968	0	0	0	2802.79	5.82247	6.14676	0.78468
1056	3.80454	0	0	0	2751.2	5.82247	6.14676	0.941616
1057	3.80454	0	0	0	2740.89	5.82247	6.14676	0.941616
1058	3.80454	0	0	0	2743.67	5.31243	6.14676	0.941616
1059	3.77448	0	0	0	2741.48	4.80239	6.14676	0.941616
1060	3.65399	0	0	0	2710.8	4.80239	6.99325	0.941616
1061	3.60359	0	0	0	2692.46	4.80239	6.99325	0.941616
1062	3.52313	0	0	0	2686.49	0.563048	5.93319	0.941616
1063	3.49307	0	0	0	2686.1	0.563048	5.93319	0.941616
1064	3.37768	0	0	0	2643.53	0.563048	5.0867	0.941616
1065	3.37768	0	0	0	2629.99	0.563048	4.02665	0.941616
1066	3.37768	0	0	0	2618.51	0.563048	4.02665	0.941616
1067	3.34761	0	0	0	2557.31	0.563048	4.02665	0.941616
1068	3.26715	0	0	0	2523.77	0	2.9666	0.941616
1069	3.1111	0	0	0	2488.19	0	2.9666	0.941616
1070	3.0607	0	0	0	2468.34	0	2.9666	0.941616
1071	3.0607	0	0	0	2464.1	0	2.9666	0.78468
1072	3.0355	0	0	0	2442.35	0	2.9666	0.78468
1073	3.0355	0	0	0	2381.92	0.563048	2.9666	0.78468
1074	2.98511	0	0	0	2371.39	0.563048	2.9666	0.78468
1075	2.98511	0	0	0	2364.68	0.563048	0.846488	0.78468
1076	2.98511	0	0	0	2340.11	0.563048	0.846488	0.313872
1077	2.98511	0	0	0	2330.13	0.563048	0.846488	0.156936
1078	2.95504	0	0	0	2316.5	0.563048	0.846488	0
1079	2.95504	0	0	0	2311.57	0.563048	0.846488	0
1080	3.03064	0	0	0	2307.96	0.563048	0.846488	0
1081	3.02366	0	0	0	2307.05	0.563048	0.846488	0
1082	2.9936	0	0	0	2311.07	0.563048	0.846488	0
1083	2.9684	0	0	0	2324.72	0.563048	0.846488	0
1084	2.91314	0	0	0	2332.27	0.563048	0.846488	0
1085	2.91314	0	0	0	2340.39	0.563048	0.846488	0
1086	2.93833	0	0	0	2338.41	0.563048	0.846488	0
1087	2.85639	0	0	0	2406.14	0.563048	0.846488	0
1088	2.73614	0	0	0	2385.73	1.68915	0.846488	0
1089	2.67833	0	0	0	2377.53	2.25219	1.90654	0
1090	2.70839	0	0	0	2231.8	2.81524	1.06005	0
1091	2.65313	0	0	0	2268.33	2.81524	1.06005	0.78468
1092	2.62307	0	0	0	2263.01	3.32528	1.90654	0.941616
1093	2.56294	0	0	0	2242.1	3.32528	2.75303	0.941616
1094	2.46215	0	0	0	2181.71	3.32528	2.75303	1.25549
1095	2.40752	0	0	0	2161.48	3.32528	2.75303	1.25549
1096	2.40752	0	0	0	2155.93	3.32528	2.75303	1.25549
1097	2.40752	0	0	0	2151.6	4.96142	2.75303	1.25549
1098	2.34739	0	0	0	2134.02	6.03451	6.35255	1.25549
1099	2.15131	0	0	0	2119.76	6.54454	6.35255	1.25549
1100	2.15131	0	0	0	2081.66	6.54454	6.35255	1.25549
1101	2.15131	0	0	0	2075.11	7.10759	7.4126	1.25549
1102	2.15618	0	0	0	2079.02	7.10759	8.47266	1.25549
1103	2.09605	0	0	0	2090.43	7.10759	8.47266	1.25549
1104	2.06599	0	0	0	2086.49	7.67064	8.47266	1.25549
1105	2.01073	0	0	0	2108.49	8.79674	8.47266	1.25549
1106	2.06854	0	0	0	2109.78	9.35979	8.47266	1.41242
1107	2.04334	0	0	0	2104.06	9.35979	8.47266	1.41242
1108	2.04334	0	0	0	2097.27	9.35979	8.47266	1.7263
1109	1.95315	0	0	0	2113.63	9.35979	8.47266	1.7263
1110	1.77277	0	0	0	2087.69	9.35979	8.47266	1.7263
1111	1.74271	0	0	0	2037.84	9.35979	8.47266	1.7263
1112	1.47489	0	0	0	1682.71	9.35979	8.47266	1.7263
1113	1.44482	0	0	0	1340.51	9.35979	8.47266	1.41242
1114	1.36923	0	0	0	1319.31	9.35979	8.47266	1.41242
1115	1.36923	0	0	0	990.806	8.79674	8.47266	0.470808
1116	1.31397	0	0	0	969.805	8.23369	6.56611	0.470808
1117	1.31397	0	0	0	962.968	7.10759	5.71963	0.470808
1118	1.31397	0	0	0	957.538	7.10759	5.71963	0.470808
1119	1.3091	0	0	0	1025.96	7.61763	5.71963	0.470808
1120	1.20831	0	0	0	1134.98	7.61763	6.77968	0.470808
1121	1.36969	0	0	0	1166.59	8.18068	6.77968	0.470808
1122	1.39976	0	0	0	1211.85	8.18068	6.77968	0.78468
1123	1.39976	0	0	0	1244.07	6.03451	6.56611	0.78468
1124	1.45015	0	0	0	1244.76	5.47146	4.02665	0.78468
1125	1.45015	0	0	0	1243.37	5.9815	4.02665	0.78468
1126	1.52575	0	0	0	1244.27	5.9815	4.02665	0.78468
1127	1.63627	0	0	0	1247.37	5.41845	4.02665	0.78468
1128	1.60621	0	0	0	1244.39	4.8554	4.02665	0.78468
1129	1.55581	0	0	0	1247.03	4.29235	4.02665	0.78468
1130	1.55581	0	0	0	1243.46	3.7293	4.02665	0.78468
1131	1.61107	0	0	0	1279.96	3.7293	4.02665	0.627744
1132	1.52088	0	0	0	1285.7	3.7293	4.02665	0.627744
1133	1.52088	0	0	0	1322.32	2.6032	1.90654	0.78468
1134	1.52088	0	0	0	1348.54	2.6032	1.90654	0.78468
1135	1.46076	0	0	0	1345.94	2.6032	1.90654	0.78468
1136	1.49082	0	0	0	1338.16	2.6032	1.90654	0.78468
1137	1.48109	0	0	0	1336.15	2.6032	1.90654	0.78468
1138	1.51115	0	0	0	1201.68	2.6032	1.90654	0.78468
1139	1.54122	0	0	0	1187.05	2.6032	1.90654	1.25549
1140	1.54122	0	0.217072	0	1183.57	3.7293	1.90654	1.25549
1141	1.66721	0	0.217072	0	1181.62	3.7293	2.75303	1.25549
1142	1.66721	0	0.217072	0	1182.66	4.23934	2.75303	1.56936
1143	1.66721	0	0.217072	0	1185.84	4.74938	5.50606	1.56936
1144	1.69727	0	0.217072	0	1185.4	4.69637	4.44601	0.941616
1145	1.69727	0	0.217072	0	1186.4	9.95579	9.95206	1.09855
1146	1.78746	0	0.217072	0	1174.05	10.0088	12.9187	1.41242
1147	1.78746	0	0.217072	0	1172.09	14.3011	13.9787	1.41242
1148	1.78746	0	0.217072	0	1171.94	17.5204	19.0654	2.04017
1149	1.78746	0	0.217072	0	1171.65	18.5405	19.0654	2.04017
1150	1.78746	0	0.217072	0	1170.82	18.5405	19.0654	2.66791
1151	1.78746	0	0.217072	0	1171.01	18.5405	19.0654	3.45259
1152	1.78471	0	0.217072	0	1173.1	18.0304	19.0654	3.76647
1153	1.73284	0	0.217072	0	1188.67	17.5204	20.1255	3.60953
1154	1.73284	0	0.217072	0	1227.59	18.0835	20.1255	4.39421
1155	1.73284	0	0.217072	0	1231.93	18.0835	20.1255	4.39421
1156	1.73284	0	0.217072	0	1230.83	18.0835	20.1255	4.39421
1157	1.75803	0	0.217072	0	1232.86	18.0835	20.1255	4.39421
1158	1.75803	0	0.217072	0	1237.44	18.0835	20.1255	4.86502
1159	1.7881	0	0.217072	0	1235.75	18.0835	20.1255	4.86502
1160	1.7881	0	0.217072	0	1242.94	18.5935	20.1255	4.39421
1161	1.77837	0	0.217072	0	1254.48	18.5935	21.1855	5.02195
1162	1.86369	0	0.217072	0	1279.45	19.1565	22.2456	6.27744
1163	1.88889	0	0.217072	0	1287.76	20.2296	23.3056	6.43438
1164	2.02948	0	0.217072	0	1301.64	21.8128	24.9986	6.43438
1165	2.22533	0	0.217072	0	1327.35	21.2497	26.6916	6.43438
1166	2.27572	0	0.217072	0	1357.54	20.1766	27.5381	6.43438
1167	2.35344	0	0	0	1380.94	19.6136	27.7516	6.43438
1168	2.37863	0	0	0	1392.57	19.6136	27.7516	6.74825
1169	2.4087	0	0	0	1416.29	19.6666	27.7516	7.53293
1170	2.4087	0	0	0	1441.88	19.1565	25.8451	7.376
1171	2.48916	0	0	0	1446.76	12.8771	20.5526	6.12051
1172	2.51436	0	0	0	1448.62	6.89555	11.6528	5.6497
1173	2.51436	0	0	0	1451.56	7.4586	11.6528	5.17889
1174	2.51436	0	0	0	1454.13	6.43853	11.6528	4.86502
1175	2.54442	0	0	0	1454.91	4.8554	10.5928	4.70808
1176	2.54442	0	0	0	1459.17	4.8554	10.5928	4.23727
1177	2.51922	0	0	0	1455.22	4.8554	10.5928	4.08034
1178	2.54928	0	0	0	1447.57	4.8554	10.5928	4.08034
1179	2.54928	0	0	0	1435.77	4.8554	10.5928	3.9234
1180	2.54928	0	0	0	1443.92	4.8554	10.5928	3.9234
1181	2.44362	0	0	0	1439.82	4.8554	10.5928	3.9234
1182	2.39323	0	0	0	1428.91	4.8554	10.5928	2.98179
1183	2.39323	0	0	0	1422.3	4.8554	9.53271	2.98179
1184	2.42329	0	0	0	1403.41	4.29235	9.53271	2.82485
1185	2.45335	0	0	0	1398.99	4.29235	9.53271	1.7263
1186	2.45335	0	0	0	1387.9	3.78231	9.53271	1.7263
1187	2.39323	0	0	0	1386.5	3.27227	7.4126	1.7263
1188	2.44574	0	0	0	1355.65	3.27227	7.4126	3.60953
1189	2.53593	0	0	0	1402.54	1.1261	3.81308	2.82485
1190	2.61364	0	0	0	1433.21	1.63614	3.81308	2.82485
1191	2.63884	0	0	0	1457.91	1.07309	2.9666	2.51098
1192	2.57871	0	0	0	1521.4	1.07309	1.06005	2.51098
1193	2.63884	0	0	0	1527.02	1.07309	1.06005	2.51098
1194	2.6941	0	0	0	1534.24	1.07309	1.06005	2.51098
1195	2.77456	0	0	0	1540.23	1.07309	1.90654	2.51098
1196	2.83006	0	0	0	1543.97	0.510039	1.90654	2.51098
1197	2.85525	0	0	0	1547.87	0.510039	0.846488	2.19711
1198	2.85525	0	0	0	1554.46	0.510039	0.846488	2.19711
1199	2.93571	0	0	0	1558.28	0.510039	0.846488	2.19711
1200	2.93085	0	0	0	1563.19	0.510039	0.846488	2.51098
1201	2.96091	0	0	0	1562.98	0.510039	0.846488	2.51098
1202	2.96091	0	0	0	1560.27	0.510039	0.846488	2.51098
1203	2.99098	0	0	0	1551.54	0.510039	0.846488	2.51098
1204	3.01617	0	0	0	1529.01	0.510039	1.69298	2.51098
1205	3.03906	0	0	0	1531.96	0.510039	2.53946	2.51098
1206	3.08945	0	0	0	1565.68	0.510039	2.53946	2.51098
1207	3.05896	0	0	0	1568.19	1.07309	4.23244	2.51098
1208	3.05896	0	0	0	1573.89	2.76223	8.25909	2.19711
1209	3.08416	0	0	0	1577.45	4.34536	10.1656	2.04017
1210	3.1119	0	0	0	1566.01	4.34536	10.1656	1.56936
1211	3.1371	0	0	0	1602.1	6.43853	11.0121	1.7263
1212	3.2127	0	0	0	1639.88	6.43853	11.0121	1.25549
1213	3.48414	0	0	0	2120	6.43853	11.0121	1.88323
1214	3.48414	0	0	0	2123.96	6.43853	11.0121	1.88323
1215	3.48414	0	0	0	2126.92	6.43853	11.0121	1.88323
1216	3.50934	0	0	0	2116.82	5.92849	10.1656	1.56936
1217	3.59466	0	0	0	2127.42	5.92849	10.1656	1.41242
1218	3.68485	0	0	0	2140.06	5.92849	10.1656	1.7263
1219	3.68485	0	0	0	2213.44	5.92849	10.1656	1.7263
1220	3.68697	0	0	0	2140.01	5.92849	10.1656	2.66791
1221	3.62684	0	0	0	2030.33	5.92849	10.1656	4.70808
1222	3.46546	0	0	0	1993.28	5.92849	10.1656	4.86502
1223	3.51586	0	0	0	1951.06	5.92849	10.1656	4.86502
1224	3.54592	0	0	0	1919.18	5.92849	10.1656	4.86502
1225	3.52072	0	0	0	1919.13	5.92849	10.1656	4.86502
1226	3.58085	0	0	0	1994.27	5.92849	10.1656	4.86502
1227	3.62064	0	0	0	1992.72	5.92849	10.1656	4.86502
1228	3.54018	0	0	0	1984.18	5.92849	9.31914	4.86502
1229	3.54018	0	0	0	1980.67	5.92849	9.31914	5.17889
1230	3.57024	0	0	0	1976.3	6.49153	9.31914	5.17889
1231	3.57024	0	0	0	1970.91	6.49153	9.31914	5.17889
1232	3.51498	0	0	0	1931.92	6.49153	9.31914	5.17889
1233	3.53531	0	0	0	1923.23	5.92849	8.47266	5.17889
1234	3.50525	0	0	0	1873.11	4.80239	7.4126	5.17889
1235	3.47519	0	0	0	1833.3	2.14618	2.9666	5.17889
1236	3.44512	0	0	0	1821.06	0.563048	0	6.74825
1237	3.41506	0	0	0	1807.23	0.563048	0	6.74825
1238	3.3346	0	0	0	1799.25	0.563048	0	6.90519
1239	3.385	0	0	0	1884.85	1.07309	0	6.90519
1240	3.44512	0	0	0	1879.51	1.07309	0	6.90519
1241	3.44512	0	0	0	1884.01	1.07309	0	6.90519
1242	3.36953	0	0	0	1990.86	1.63614	0.846488	6.43438
1243	3.39684	0	0	0	2043.8	2.19918	6.14676	6.43438
1244	3.39684	0	0	0	2049.85	10.9429	9.74628	6.43438
1245	3.39198	0	0	0	2170.1	30.2055	28.5981	7.06212
1246	3.42204	0	0	0	2174.11	49.2231	47.4578	7.06212
1247	3.38711	0	0	0	2180.18	53.5154	58.2641	7.06212
1248	3.41231	0	0	0	2192.61	54.6415	60.8036	6.43438
1249	3.41231	0	0	0	2197.75	55.2045	60.8036	6.27744
1250	3.44238	0	0	0	2201.81	55.2045	60.8036	6.59132
1251	3.49277	0	0	0	2206.44	55.2045	60.8036	6.59132
1252	3.61876	0	0	0	2205.17	55.2045	60.8036	6.59132
1253	3.67678	0	0	0	2204.92	54.6415	60.8036	6.43438
1254	3.70409	0	0	0	2194.88	54.6415	60.8036	5.80663
1255	3.70409	0	0	0	2238.5	54.6415	61.8636	3.76647
1256	3.7314	0	0	0	2236.16	56.3306	62.7101	3.76647
1257	3.73627	0	0	0	2242.01	56.8407	62.7101	3.76647
1258	3.71107	0	0	0	2257.49	56.8407	62.7101	2.98179
1259	3.74113	0	0	0	2254.4	56.8407	64.4031	2.98179
1260	3.74113	0	0	0	2304.2	56.8407	64.4031	2.82485
1261	3.76633	0	0	0	2300.5	56.8407	64.4031	2.82485
1262	3.71593	0	0	0	2294.69	56.8407	64.4031	2.19711
1263	3.65581	0	0	0	2272.75	56.3306	64.4031	2.19711
1264	3.63061	0	0	0	2263.91	56.3306	64.4031	2.19711
1265	3.49002	0	0	0	2248.51	55.7676	63.343	2.04017
1266	3.29417	0	0	0	2221.54	55.7676	63.343	2.04017
1267	3.26898	0	0	0	2192.49	55.2045	61.2229	2.04017
1268	3.1612	0	0	0	2174.2	7.05458	6.56611	1.7263
1269	3.16332	0	0	0	2165.94	4.39837	5.50606	1.7263
1270	3.19338	0	0	0	2144.3	3.32528	4.44601	1.7263
1271	3.22344	0	0	0	2130.37	2.76223	4.44601	1.09855
1272	3.19824	0	0	0	2158.84	2.19918	3.59952	1.09855
1273	3.28843	0	0	0	2187.53	2.19918	3.59952	1.09855
1274	3.28843	0	0	0	2216.58	2.19918	3.59952	1.41242
1275	3.34856	0	0	0	2231.14	2.19918	3.59952	1.09855
1276	3.3185	0	0	0	2236.47	2.19918	3.59952	1.09855
1277	3.44935	0	0	0	2269.2	0.510039	2.75303	1.41242
1278	3.39409	0	0	0	2280.51	0.510039	2.75303	1.41242
1279	3.41443	0	0	0	2281.91	2.70922	2.75303	1.41242
1280	3.49002	0	0	0	2284.24	8.63771	1.90654	1.09855
1281	3.55501	0.0818989	0	0	2300.83	15.6923	12.9187	0.941616
1282	3.64034	0.0818989	0	0	2311.06	33.3918	37.2844	0.941616
1283	3.64034	0.0818989	0	0	2364.62	40.6584	41.0974	1.09855
1284	3.66067	0.0818989	0	0	2367.92	42.4006	44.2776	1.56936
1285	3.63272	0.0818989	0	0	2365.6	42.9636	44.2776	1.56936
1286	3.60266	0.0818989	0	0	2358.03	43.5267	44.2776	1.56936
1287	3.65792	0.0818989	0	0	2379.1	46.2889	45.3377	1.56936
1288	3.65792	0.163798	0	0	2382.63	46.8519	47.2442	1.56936
1289	3.61028	0.163798	0	0	2343.11	49.6142	48.3042	1.56936
1290	3.55015	0.245697	0	0	2294.05	50.7403	51.2708	1.56936
1291	3.47244	0.245697	0	0	2274.65	55.1917	58.2641	1.56936
1292	3.43751	0.494413	0	0	2264.59	62.4583	63.5644	2.19711
1293	3.46757	0.494413	0	0	2171.09	68.0888	67.591	2.19711
1294	3.46757	0.494413	0	0	2219.05	73.1032	73.5242	2.19711
1295	3.44238	0.576312	0	0	2219.18	73.6662	77.5509	2.19711
1296	3.36678	0.74011	0	0	2208.83	74.2293	77.5509	2.19711
1297	3.37141	0.74011	0	0	2214.27	74.7923	77.5509	2.19711
1298	3.37141	0.74011	0	0	2200.45	74.7923	77.5509	2.19711
1299	3.43154	0.74011	0	0	2204.02	74.7923	77.5509	2.19711
1300	3.4112	0.74011	0	0	2224.38	75.9184	77.5509	2.35404
1301	3.35826	0.74011	0	0	2266.66	78.0646	78.3973	2.35404
1302	3.35339	0.822009	0	0	2277.61	78.5746	78.3973	2.35404
1303	3.43808	0.822009	0	0	2276.22	78.5746	78.3973	2.35404
1304	3.40802	0.822009	0	0	2288.32	79.6477	80.3039	2.35404
1305	3.38282	0.822009	0	0	2294.08	79.0847	79.4574	1.7263
1306	3.32988	0.822009	0	0	2289.63	80.1578	79.4574	1.7263
1307	3.30723	0.903907	0	0	2262.06	79.5417	80.9368	1.7263
1308	3.44718	0.822009	0	0	2275.03	65.1145	64.838	1.7263
1309	3.56468	0.822009	0	0	2306.3	49.2102	54.2452	1.56936
1310	3.70612	0.822009	0	0	2344.37	46.3949	49.3721	1.41242
1311	3.67119	0.822009	0	0	2656.27	42.5066	49.3721	1.25549
1312	3.58586	0.822009	0	0	2654.17	42.5066	49.3721	1.25549
1313	3.54033	0.822009	0	0	2703.24	42.5066	49.3721	1.25549
1314	3.35421	0.658211	0	0	2237.46	39.7974	45.1319	1.25549
1315	3.43954	0.658211	0	0	2240.99	31.3516	38.1386	1.09855
1316	3.43954	0.658211	0	0	2281.31	27.4103	31.9919	0.941616
1317	3.43954	0.658211	0	0	2350.53	24.032	24.1521	0.941616
1318	3.38427	0.658211	0	0	2339.33	20.6537	21.1855	0.941616
1319	3.29408	0.658211	0	0	2329.13	19.5276	21.1855	0.941616
1320	3.26889	0.327596	0	0	2255.71	18.4015	19.0654	0.941616
1321	3.24157	0.245697	0	0	2245.91	15.6393	17.1589	0.941616
1322	3.24157	0.245697	0	0	2242.09	15.0762	17.1589	0.941616
1323	3.21637	0.163798	0	0	2238.24	15.0762	17.1589	0.941616
1324	3.19117	0.163798	0	0	2233.35	14.5132	17.1589	0.313872
1325	3.18631	0.0818989	0	0	2232.72	14.5132	17.1589	0.156936
1326	3.15625	0.0818989	0	0	2231.08	14.5132	17.1589	0.156936
1327	3.09612	0.0818989	0	0	2159.87	13.9501	16.3124	0.156936
1328	3.08639	0.0818989	0	0	2167.68	10.7839	14.6194	0.156936
1329	3.11645	0	0	0	2194.77	9.65779	14.6194	0.156936
1330	3.1442	0	0	0	2199.66	9.65779	14.6194	0.313872
1331	3.22678	0	0	0	2244.72	3.7293	2.9666	0.313872
1332	3.30872	0	0	0	2247.84	4.74938	2.9666	0.313872
1333	3.33878	0	0	0	2250.6	4.74938	2.9666	0.313872
1334	3.37371	0	0	0	2255.72	2.65621	1.90654	0.313872
1335	3.37371	0	0	0	2265.42	2.09317	1.90654	0.313872
1336	3.37371	0	0	0	2266.95	2.09317	1.90654	0.313872
1337	3.37371	0	0	0	2260.41	2.09317	1.90654	0.313872
1338	3.37371	0	0	0	2260.14	2.09317	1.90654	0.313872
1339	3.40377	0	0	0	2256.54	1.02008	1.90654	0.313872
1340	3.32331	0	0	0	2160.04	1.02008	1.90654	0.313872
1341	3.25832	0	0	0	2190.3	1.02008	1.06005	0.313872
1342	3.28352	0	0	0	2184.42	1.02008	1.06005	0.313872
1343	3.26319	0	0	0	2075.24	1.02008	1.06005	0.313872
1344	3.296	0	0	0	2035.71	1.02008	1.06005	0.313872
1345	3.32606	0	0	0	2100.92	1.02008	1.06005	0.313872
1346	3.2708	0	0	0	2004.11	1.02008	1.06005	0.78468
1347	3.3212	0	0	0	2008.11	1.02008	2.12011	0.78468
1348	3.3212	0	0	0	2014.19	1.02008	2.9666	0.78468
1349	3.32606	0	0	0	2017.22	1.02008	2.9666	0.78468
1350	3.41625	0	0	0	2094.61	1.02008	2.9666	0.627744
1351	3.47151	0	0	0	2130.58	1.02008	2.9666	0.470808
1352	3.48124	0	0	0	2143.42	1.02008	2.9666	0.470808
1353	3.55684	0	0	0	2163.79	1.02008	2.9666	0.470808
1354	3.6625	0	0	0	2175.49	1.02008	1.90654	0.470808
1355	3.73386	0	0	0	2211.15	1.02008	1.90654	0.470808
1356	3.73386	0	0	0	2133.7	1.53012	1.90654	0.470808
1357	3.75906	0	0	0	2132.43	2.6032	2.9666	0.470808
1358	3.729	0	0	0	2136.96	3.16625	2.9666	0.470808
1359	3.729	0	0	0	2142.84	3.16625	2.9666	0.941616
1360	3.78426	0	0	0	2149.83	2.70922	2.9666	0.941616
1361	3.7542	0	0	0	2132.04	2.70922	3.81308	0.941616
1362	3.75906	0	0	0	2136.17	2.70922	2.9666	0.941616
1363	3.78912	0	0	0	2142.69	2.70922	2.9666	0.941616
1364	3.81919	0.0818989	0	0	2208.74	2.70922	2.9666	1.25549
1365	3.87931	0.0818989	0	0	2248.9	3.27227	3.81308	1.25549
1366	3.87931	0.0818989	0	0	2263.92	3.27227	3.81308	1.25549
1367	3.87931	0.0818989	0	0	2269.43	3.27227	2.75303	1.25549
1368	3.85411	0.0818989	0	0	2281.97	3.27227	2.75303	1.41242
1369	3.88418	0.0818989	0	0	2293.46	3.27227	3.59952	1.41242
1370	3.91213	0.0818989	0	0	2360.66	3.27227	3.59952	2.35404
1371	3.852	0.0818989	0	0	2606.96	3.27227	3.59952	2.82485
1372	3.89753	0.0818989	0	0	2687.97	4.80239	3.59952	3.76647
1373	3.89753	0.0818989	0	0	2675.87	4.80239	3.59952	4.86502
1374	3.78214	0.0818989	0	0	2730.54	4.80239	3.59952	5.17889
1375	3.75483	0.0818989	0	0	2711.49	4.80239	4.44601	5.6497
1376	3.75483	0.0818989	0	0	2721.16	5.31243	5.29249	6.43438
1377	3.75483	0.0818989	0	0	2734.23	6.33251	7.19903	6.59132
1378	3.70443	0.0818989	0	0	2747.38	8.93571	7.19903	7.68987
1379	3.76456	0.0818989	0	0	2747.04	10.0088	7.19903	10.2008
1380	3.74423	0.0818989	0	0	2773.63	10.0088	11.2257	10.8286
1381	3.66863	0.0818989	0	0	2841.41	8.42567	12.2857	11.2994
1382	3.66377	0.0818989	0	0	2820.73	8.98872	12.2857	14.752
1383	3.75121	0.0818989	0	0	2825.16	10.5188	14.1923	18.0477
1384	3.75121	0.0818989	0	0	2795.78	10.5188	14.1923	21.1864
1385	3.76093	0.163798	0	0	2810.02	12.102	15.4659	23.2265
1386	3.76093	0.163798	0	0	2928.48	13.2281	15.4659	25.2667
1387	3.76093	0.163798	0	0	3016.77	13.7381	16.526	26.0514
1388	3.73087	0.163798	0	0	3117.55	14.8112	15.6795	26.3653
1389	3.67561	0.163798	0	0	3128.41	15.8313	17.3724	27.6208
1390	3.70081	0.163798	0	0	3134.8	17.9774	19.0654	27.6208
1391	3.72601	0.163798	0	0	3140.31	18.9975	23.5114	28.0916
1392	3.69594	0.0818989	0	0	3149.39	24.873	27.1109	29.1901
1393	3.69594	0.0818989	0	0	3208.44	33.9677	37.9095	30.2887
1394	3.66588	0.163798	0	0	3212.85	37.187	51.2475	30.7595
1395	3.72601	0.163798	0	0	3173.29	42.0954	57.8136	31.858
1396	3.72114	0.163798	0	0	3178.36	52.1572	68.4064	32.4858
1397	3.78127	0.245697	0	0	3193.78	52.1572	70.3129	34.2121
1398	3.71628	0.245697	0	0	3190.46	57.5757	77.7333	34.369
1399	3.71628	0.245697	0	0	3193.54	57.1186	79.6398	34.369
1400	3.68621	0.245697	0	0	3183.23	57.1186	79.6398	34.8398
1401	3.62609	0.245697	0	0	3156.45	57.1186	79.6398	34.6829
1402	3.59877	0.245697	0	0	3098.48	57.1186	80.6999	34.6829
1403	3.57358	0.245697	0	0	3070.62	57.1186	79.6398	35.4676
1404	3.48889	0.245697	0	0	3067.41	55.9925	79.6398	24.9528
1405	3.48889	0.245697	0	0	3055.77	53.4423	73.9202	22.5988
1406	3.48889	0.245697	0	0	3043.16	51.3492	72.0137	19.9309
1407	3.45882	0.245697	0	0	3036.79	50.2761	72.0137	14.5951
1408	3.40101	0.245697	0	0	3004.21	49.203	72.0137	13.6534
1409	3.20368	0.245697	0	0	2982.5	48.693	70.9536	12.8688
1410	3.11624	0.245697	0	0	2946.13	43.7846	67.1406	12.241
1411	3.00699	0.245697	0	0	2901.09	43.7846	67.1406	11.9271
1412	2.95173	0.245697	0	0	2576.88	42.7645	67.1406	11.4563
1413	2.95173	0.163798	0	0	2531.37	42.7645	67.1406	11.2994
1414	2.95173	0.163798	0	0	2446.36	42.2014	67.1406	11.1425
1415	2.92653	0.245697	0	0	2440.55	39.0352	59.095	10.2008
1416	2.8916	0.245697	0	0	2426.6	37.452	58.035	10.0439
1417	2.86154	0.245697	0	0	2385.12	34.8488	51.0495	9.10229
1418	2.83634	0.245697	0	0	2324.54	31.7356	47.6635	8.94536
1419	2.83634	0.245697	0	0	2328.06	30.6095	43.004	5.49276
1420	2.83634	0.245697	0	0	2327.15	21.5678	29.4524	4.86502
1421	2.83634	0.163798	0	0	2327.08	4.29235	12.2935	3.9234
1422	2.8664	0.0818989	0	0	2333.85	1.1261	5.93319	3.60953
1423	2.8664	0.0818989	0	0	2340.45	1.1261	2.9666	3.60953
1424	2.8664	0.0818989	0	0	2346.7	1.1261	5.0867	3.9234
1425	2.9168	0.0818989	0	0	2433.19	1.63614	4.02665	3.29566
1426	3.02246	0.0818989	0	0	2527.28	2.70922	5.0867	1.88323
1427	3.09805	0.0818989	0	0	2533.28	15.2353	20.5526	1.7263
1428	3.10037	0.0818989	0	0	2554.96	27.0063	34.7527	1.7263
1429	3.04997	0.0818989	0	0	2545.22	28.1324	37.5057	1.56936
1430	2.96465	0.0818989	0	0	2543	31.4046	42.5924	1.7263
1431	2.96465	0.0818989	0	0	2536.22	31.4046	44.7125	1.7263
1432	2.93733	0.0818989	0	0	2490.5	31.4046	44.7125	1.7263
1433	2.82533	0.0818989	0	0	2487.56	31.4046	44.7125	2.19711
1434	2.79527	0.0818989	0	0	2485.36	31.4046	44.7125	6.43438
1435	2.67501	0.0818989	0	0	2477.56	31.4046	45.559	6.74825
1436	2.70021	0.0818989	0	0	2466.88	31.4046	45.559	8.16068
1437	2.70021	0.0818989	0	0	2464.31	32.4247	45.559	9.41616
1438	2.70021	0.0818989	0	0	2461.71	32.4247	45.559	9.41616
1439	2.70021	0.0818989	0	0	2452.97	32.4247	45.559	9.41616
1440	2.67015	0.0818989	0	0	2448.3	32.4247	44.7125	9.5731
1441	2.64009	0.0818989	0	0	2444.33	32.4247	44.7125	9.88697
1442	2.61489	0.0818989	0	0	2407.45	32.4247	44.7125	9.88697
1443	2.55963	0	0	0	2400.15	31.8617	44.7125	9.88697
1444	2.55963	0	0	0	2387.19	31.8617	44.7125	9.88697
1445	2.52956	0	0	0	2372.12	31.8617	44.7125	9.5731
1446	2.46944	0	0	0	2299.69	31.8617	44.7125	9.5731
1447	2.46944	0	0	0	2280.8	31.8617	44.7125	9.88697
1448	2.46457	0	0	0	2269.33	31.8617	44.7125	10.2008
1449	2.43451	0	0	0	2257.81	32.4247	44.7125	10.2008
1450	2.42964	0	0	0	2243.67	31.9147	44.7125	10.8286
1451	2.44998	0	0	0	2169.57	2.70922	4.44601	10.9855
1452	2.36465	0	0	0	2128.74	2.14618	3.59952	11.2994
1453	2.29966	0	0	0	2113.9	2.14618	4.44601	11.2994
1454	2.06801	0	0	0	2091.47	2.6032	3.59952	11.7702
1455	1.96235	0	0	0	2079.38	3.11324	3.59952	13.4965
1456	1.80629	0	0	0.505489	2038.36	3.11324	3.59952	14.2812
1457	1.80629	0	0	0.505489	2036.76	9.44575	8.04552	16.0075
1458	1.7811	0	0	0.505489	2024.38	14.2481	16.5182	16.3214
1459	1.7811	0	0	0.505489	2013.08	19.1035	22.8707	16.3214
1460	1.7811	0	0	0.505489	1996.54	19.6666	23.7172	16.3214
1461	1.7559	0	0	0.505489	1989.87	19.6666	23.7172	16.1644
1462	1.7559	0	0	0.505489	1956.83	19.6666	24.7773	16.1644
1463	1.69577	0	0	0.505489	1943.98	20.1766	25.8373	16.1644
1464	1.69577	0	0	0.505489	1931.17	21.1967	24.9908	16.1644
1465	1.69577	0	0	0.505489	1847.51	21.7067	26.0509	15.8505
1466	1.63565	0	0	0.505489	1806.67	21.7067	29.864	12.5549
1467	1.63565	0	0	0.505489	1787.74	22.2698	30.924	9.25923
1468	1.63565	0	0	0.505489	1776.37	22.2698	30.924	8.78842
1469	1.63565	0	0	0.505489	1762.8	21.2497	30.924	8.63148
1470	1.60558	0	0	0.505489	1748.41	21.2497	30.924	8.94536
1471	1.52026	0	0	0.505489	1683.65	21.2497	30.924	9.10229
1472	1.52026	0	0	0.505489	1449.44	21.2497	30.924	9.25923
1473	1.46986	0	0	0.505489	1369.26	21.8128	30.924	9.25923
1474	1.4398	0	0	0.505489	1351.97	21.8128	30.924	9.10229
1475	1.4398	0	0	0.505489	1278.07	21.2497	31.9841	7.68987
1476	1.4398	0	0	0.505489	1289.04	21.2497	33.8906	7.06212
1477	1.40973	0	0	0.505489	1271.29	21.2497	34.7371	6.74825
1478	1.40973	0	0	0.505489	1251.25	21.8128	35.5836	6.43438
1479	1.32927	0.169837	0	0.505489	1201.49	21.8128	35.5836	5.80663
1480	1.26915	0.169837	0.205555	0	1189.25	20.7397	35.5836	5.96357
1481	1.20902	0.169837	0.205555	0	1157.94	20.7397	33.8906	5.6497
1482	1.20902	0.169837	0.205555	0	1086.79	5.92849	18.2189	4.08034
1483	1.15376	0.169837	0.205555	0	1078.81	5.31243	15.4659	4.08034
1484	1.04112	0.169837	0.205555	0	1062.02	5.82247	16.526	3.9234
1485	1.04112	0.169837	0.205555	0	1036.38	9.49876	29.4524	3.45259
1486	1.01106	0.169837	0.422626	0	1013.83	14.3542	31.1454	3.13872
1487	1.01106	0.169837	0.422626	0	896.91	14.3542	31.3589	3.13872
1488	1.01106	0.169837	0.422626	0	812.796	14.3542	31.3589	3.13872
1489	0.955795	0.169837	0.833735	0	688.172	15.4803	37.0786	3.13872
1490	0.895669	0.169837	0.833735	0	667.28	15.4803	37.0786	3.13872
1491	0.840407	0.169837	0.833735	0	656.814	15.4803	37.925	2.98179
1492	0.815208	0.169837	0.833735	0	641.382	16.5003	41.9517	2.35404
1493	0.815208	0.169837	0.833735	0	621.167	20.2826	43.0118	2.35404
1494	0.815208	0.169837	0.833735	0	549.181	19.7726	40.8916	2.35404
1495	0.815208	0.169837	1.03929	0	534.873	20.8987	41.9517	2.35404
1496	0.725019	0.169837	1.03929	0	518.887	20.8987	43.0118	2.35404
1497	0.69982	0.169837	1.03929	0	505.812	20.8987	43.0118	2.35404
1498	0.69982	0.169837	1.03929	0	490.636	20.8987	43.0118	2.35404
1499	0.674621	0.169837	1.03929	0	487.076	20.8987	43.0118	2.66791
1500	0.674621	0.169837	1.03929	0	484.804	20.8987	44.0718	2.51098
1501	0.674621	0.169837	1.03929	0	483.474	21.4087	44.0718	2.51098
1502	0.775416	0.169837	1.03929	0	492.015	26.1581	48.9449	2.51098
1503	0.775416	0.169837	1.03929	0	494.187	25.5951	45.1319	1.88323
1504	0.775416	0.169837	1.03929	0	494.116	25.5951	45.3454	1.56936
1505	0.805479	0.169837	1.03929	0	487.818	25.5951	45.3454	1.56936
1506	0.805479	0	0.833735	0	486.407	25.5951	44.4989	1.56936
1507	0.805479	0	0.833735	0	485.475	25.5951	44.4989	1.56936
1508	0.805479	0	0.833735	0	484.052	25.032	43.4389	1.56936
1509	0.805479	0	0.833735	0	483.572	25.032	43.4389	1.56936
1510	0.805479	0	0.833735	0	482.407	25.032	43.4389	1.56936
1511	0.805479	0	0.833735	0	478.967	25.032	43.4389	1.56936
1512	0.805479	0	0.616664	0	478.757	16.0433	36.4456	1.56936
1513	0.805479	0	0.616664	0	477.077	16.0433	35.5992	1.56936
1514	0.805479	0	0.616664	0	475.359	16.0433	35.5992	1.56936
1515	0.805479	0	0	0	473.395	5.25942	9.11336	0.313872
1516	0.805479	0	0	0	467.561	5.25942	9.11336	0.313872
1517	0.755082	0	0	0	469.563	5.25942	9.11336	0.313872
1518	0.755082	0	0	0	473.752	5.25942	9.11336	0.313872
1519	0.755082	0	0	0	467.138	5.25942	9.11336	0.313872
1520	0.755082	0	0	0	462.041	5.25942	9.11336	0.313872
1521	0.755082	0	0	0	459.15	5.25942	9.11336	0.313872
1522	0.755082	0	0	0	457.079	5.25942	9.11336	0.313872
1523	0.725019	0	0	0	445.087	5.25942	9.11336	0.313872
1524	0.725019	0	0	0	436.152	5.25942	9.11336	0.313872
1525	0.725019	0	0	0	428.685	5.25942	8.0533	0.313872
1526	0.69982	0	0	0	345.429	5.25942	8.0533	0.313872
1527	0.568963	0	0	0	256.508	5.25942	8.0533	0.313872
1528	0.468168	0	0	0	249.294	5.25942	8.0533	0.313872
1529	0.438105	0	0	0	226.595	5.25942	6.99325	0
1530	0.488502	0	0	0	226.246	0	0	0
1531	0.488502	0	0	0	218.524	0	0	0
1532	0.488502	0	0	0	212.368	0	0	0
1533	0.513701	0	0	0	222.615	0	0	0
1534	0.513701	0	0	0	220.569	0	0	0
1535	0.513701	0	0	0	218.452	0	0	0
1536	0.513701	0	0	0	218.211	0	0	0
1537	0.488502	0	0	0	216.414	0	0	0
1538	0.438105	0	0	0	215.575	0.510039	0	0
1539	0.488502	0	0	0	217.315	1.02008	1.06005	0
1540	0.488502	0	0	0	222.762	1.53012	2.12011	0.156936
1541	0.488502	0	0	0	222.888	2.6032	4.65957	0.156936
1542	0.488502	0	0	0	222.041	2.6032	4.65957	0.156936
1543	0.488502	0	0	0	223.159	3.16625	4.65957	0.156936
1544	0.488502	0	0	0	223.966	3.16625	4.65957	0.156936
1545	0.488502	0	0	0	228.544	3.16625	4.65957	0.313872
1546	0.488502	0	0	0	230.879	3.16625	6.35255	0.313872
1547	0.488502	0	0	0	231.544	3.67629	6.35255	0.313872
1548	0.488502	0	0	0	232.913	3.67629	6.35255	0.313872
1549	0.412907	0	0	0	232.399	4.18633	8.25909	0.627744
1550	0.412907	0	0	0	232.718	4.18633	8.25909	0.627744
1551	0.387708	0	0	0	232.135	4.18633	9.10558	0.627744
1552	0.362509	0	0	0	219.295	4.18633	9.10558	0.627744
1553	0.312112	0	0	0	220.285	4.74938	9.10558	0.627744
1554	0.286914	0	0	0	220.013	4.74938	9.10558	0.78468
1555	0.286914	0	0	0	218.692	4.74938	9.10558	0.941616
1556	0.261715	0	0	0	219.939	4.74938	9.10558	1.41242
1557	0.261715	0	0	0	213.406	4.74938	9.10558	2.04017
1558	0.261715	0	0	0	205.403	4.74938	9.10558	2.35404
1559	0.261715	0	0	0	205.715	4.74938	9.10558	4.08034
1560	0.261715	0	0	0	205.28	4.74938	9.10558	4.23727
1561	0.261715	0	0	0	196.963	4.74938	9.10558	4.39421
1562	0.261715	0	0	0	195.895	4.74938	9.10558	4.39421
1563	0.261715	0	0	0	196.838	4.74938	9.10558	4.39421
1564	0.261715	0	0	0	197.764	4.23934	9.10558	4.55115
1565	0.261715	0	0	0	201.149	4.8554	8.25909	4.55115
1566	0.261715	0	0	0	205.816	4.34536	7.4126	5.80663
1567	0.261715	0	0	0	206.045	4.34536	7.4126	6.12051
1568	0.261715	0	0	0	207.081	4.8554	6.35255	6.74825
1569	0.261715	0	0	0	210.69	4.34536	3.38595	7.21906
1570	0.261715	0	0.205555	0	209.174	4.34536	2.53946	7.376
1571	0.231652	0	0.205555	0	212.852	4.34536	2.53946	7.68987
1572	0.231652	0	0.205555	0	211.943	4.90841	5.71963	8.00374
1573	0.231652	0	0.422626	0	208.479	4.90841	5.71963	8.00374
1574	0.231652	0	0.422626	0	207.609	5.41845	5.71963	8.00374
1575	0.231652	0	0.422626	0	207.326	6.43853	5.71963	8.00374
1576	0.231652	0	0.422626	0	203.53	8.53169	6.77968	8.00374
1577	0.231652	0	0.422626	0	183.068	11.751	7.83973	8.00374
1578	0.231652	0	0.422626	0	183.796	15.0762	7.83973	8.31761
1579	0.231652	0	0.422626	0	182.363	15.6393	7.83973	8.47455
1580	0.231652	0	0.422626	0	181.692	16.7124	9.74628	9.25923
1581	0.231652	0	0.422626	0	181.485	17.8385	9.74628	9.5731
1582	0.231652	0	0.422626	0	181.15	17.8385	9.74628	9.5731
1583	0.231652	0	0.422626	0	180.911	17.8385	9.74628	10.2008
1584	0.231652	0	0.422626	0	180.339	17.8385	9.74628	10.2008
1585	0.231652	0	0.422626	0	178.683	18.4015	9.74628	10.2008
1586	0.231652	0	0.422626	0	177.367	18.4015	10.5928	9.41616
1587	0.231652	0	0.422626	0	176.177	18.9646	10.5928	8.00374
1588	0.231652	0	0.422626	0	175.605	18.9646	10.5928	7.376
1589	0.231652	0	0.422626	0	174.201	18.9646	10.5928	7.376
1590	0.231652	0	0.422626	0	171.813	18.9646	10.5928	6.27744
1591	0.231652	0	0.422626	0	170.698	19.5276	10.5928	6.12051
1592	0.231652	0	0.422626	0	170.564	17.8915	9.53271	5.80663
1593	0.231652	0	0.422626	0	170.959	16.2553	8.68622	3.9234
1594	0.231652	0	0.422626	0	171.1	15.6923	6.56611	3.13872
1595	0.231652	0	0.422626	0	170.984	15.6923	6.56611	3.13872
1596	0.231652	0	0	0	171.208	15.6923	6.56611	3.13872
1597	0.231652	0	0	0	172.024	15.1292	6.56611	3.13872
1598	0.231652	0	0	0	172.778	15.1292	6.56611	3.13872
1599	0.231652	0	0	0	172.527	15.1292	6.56611	2.98179
1600	0.231652	0	0	0	174.021	15.1292	6.56611	2.66791
1601	0.261715	0	0	0	176.384	15.6923	5.71963	2.51098
1602	0.291778	0	0	0	178.51	12.579	4.65957	1.88323
1603	0.218298	0	0.217072	0	177.941	7.1606	3.59952	0.78468
1604	0.218298	0	0.217072	0	247.956	8.2867	5.71963	0.627744
1605	0.218298	0	0.217072	0	319.112	8.84975	5.93319	0.470808
1606	0.218298	0	0.217072	0	324.921	8.84975	5.93319	0.627744
1607	0.218298	0	0.217072	0	329.926	8.84975	5.93319	0.627744
1608	0.218298	0	0.217072	0	336.824	8.84975	5.0867	0.627744
1609	0.276108	0	0.217072	0	338.388	8.84975	3.18016	0.313872
1610	0.276108	0	0.217072	0	344.691	8.2867	3.18016	0.313872
1611	0.276108	0	0.217072	0	345.981	8.84975	3.18016	0.313872
1612	0.276108	0	0.217072	0	351.531	8.2867	3.18016	0.313872
1613	0.301306	0	0.217072	0	352.676	8.2867	3.18016	0.313872
1614	0.331369	0	0.217072	0	353.17	8.2867	3.18016	0.313872
1615	0.416694	0	0.217072	0	359.864	7.72365	3.18016	1.41242
1616	0.416694	0	0.217072	0	360.25	8.23369	3.18016	1.41242
1617	0.416694	0	0.217072	0	361.494	8.23369	3.18016	1.88323
1618	0.416694	0	0.217072	0	361.348	8.23369	3.18016	1.88323
1619	0.441893	0	0.217072	0	356.853	8.23369	3.18016	1.88323
1620	0.441893	0	0.217072	0	358.09	8.23369	4.02665	1.88323
1621	0.441893	0	0.217072	0	356.753	8.23369	4.02665	1.88323
1622	0.441893	0	0.217072	0	356.878	8.79674	4.02665	1.88323
1623	0.441893	0	0.217072	0	358.298	9.35979	4.02665	2.19711
1624	0.49229	0	0.217072	0	363.725	8.79674	4.02665	2.66791
1625	0.49229	0	0.217072	0	372.227	8.79674	4.02665	2.66791
1626	0.593084	0	0.217072	0	375.28	11.559	4.87314	26.2083
1627	0.567886	0	0	0	376.335	4.96142	3.38595	26.2083
1628	0.542687	0	0	0	373.334	4.96142	3.38595	27.1499
1629	0.542687	0	0	0	374.686	5.52447	4.23244	27.3069
1630	0.542687	0	0	0	373.7	5.52447	4.23244	27.3069
1631	0.49229	0	0	0	367.709	5.52447	4.23244	27.6208
1632	0.49229	0	0	0	352.483	5.52447	4.23244	27.6208
1633	0.49229	0	0	0	351.019	5.52447	4.23244	27.6208
1634	0.49229	0	0	0	338.73	5.52447	4.23244	27.6208
1635	0.49229	0	0	0	338.547	5.52447	4.23244	27.6208
1636	0.49229	0	0	0	338.093	5.52447	4.23244	27.6208
1637	0.49229	0	0	0	337.432	5.52447	4.23244	27.6208
1638	0.49229	0	0	0	337.375	4.96142	4.23244	27.6208
1639	0.49229	0	0	0	337.201	4.96142	4.23244	27.6208
1640	0.49229	0	0	0	335.58	4.96142	4.23244	27.6208
1641	0.49229	0	0	0	330.736	4.96142	4.23244	27.6208
1642	0.576981	0	0	0	335.619	4.96142	4.23244	27.4638
1643	0.576981	0	0	0	352.832	4.96142	4.23244	27.4638
1644	0.637107	0	0	0	353.425	4.45138	4.23244	27.1499
1645	0.662306	0	0	0	355.895	4.45138	4.23244	27.1499
1646	0.744881	0	0	0	382.565	3.88833	4.23244	26.5222
1647	0.744881	0	0	0	390.273	3.88833	4.23244	25.1098
1648	0.744881	0	0	0	397.853	3.88833	4.23244	23.5404
1649	0.805007	0	0	0	683.079	3.88833	5.29249	20.2448
1650	0.835071	0	0	0	695.492	4.45138	5.29249	20.2448
1651	0.835071	0	0	0	714.295	5.01443	6.13898	18.8323
1652	0.985387	0	0.205555	0	824.486	5.82247	9.74628	3.60953
1653	1.07071	0	0.205555	0	1001.37	11.0819	16.526	3.60953
1654	1.07071	0	0.205555	0	1010.21	12.155	18.4325	2.82485
1655	1.09316	0	0.205555	0	1074.68	13.6851	19.279	2.04017
1656	1.09316	0	0.205555	0	1082.46	14.7052	23.0921	1.88323
1657	1.09316	0	0.205555	0	1081.47	14.7052	24.1521	1.88323
1658	1.09316	0	0.205555	0	1086.21	16.3413	24.1521	1.41242
1659	1.09316	0	0.205555	0	1088.83	16.8513	24.1521	1.41242
1660	1.09316	0	0.205555	0	1089.85	16.8513	24.1521	1.56936
1661	1.09316	0	0.205555	0	1089.77	17.3614	24.1521	1.56936
1662	1.12322	0.0818989	0.205555	0	1090.28	17.3614	24.1521	4.23727
1663	1.12322	0.0818989	0.205555	0	1090.95	17.3614	25.2122	5.17889
1664	1.12322	0.0818989	0.205555	0	1090	18.3815	26.0587	6.90519
1665	1.12322	0.0818989	0.205555	0	1092.17	19.4546	26.0587	8.16068
1666	1.12322	0.0818989	0.205555	0	1090.94	19.9646	26.0587	10.9855
1667	1.12322	0.0818989	0.205555	0	1090.45	22.7268	26.9052	11.2994
1668	1.12322	0.0818989	0.205555	0	1091.88	23.2369	26.9052	11.9271
1669	1.12322	0.0818989	0.205555	0	1091.78	24.363	26.9052	13.0257
1670	1.12322	0.0818989	0.205555	0	1089.29	24.363	26.9052	13.3396
1671	1.12322	0.0818989	0.205555	0	1088.34	24.363	26.9052	13.3396
1672	1.12322	0.0818989	0.205555	0	1084.81	23.7999	26.0587	13.3396
1673	1.12322	0.0818989	0.205555	0	1092.44	24.363	26.0587	12.8688
1674	1.12322	0.0818989	0.205555	0	1089.4	23.7999	24.9986	12.8688
1675	1.12322	0.0818989	0.205555	0	1089.6	24.926	24.9986	12.8688
1676	1.12322	0.0818989	0.205555	0	1089.51	25.4891	24.9986	12.8688
1677	1.12322	0.0818989	0.205555	0	1088.62	20.7397	19.279	12.8688
1678	1.12322	0.0818989	0.205555	0	1088.62	20.2296	16.3124	12.7118
1679	1.12322	0.0818989	0.205555	0	1086.68	19.7196	15.4659	12.8688
1680	1.12322	0.0818989	0	0	1087.42	15.0232	6.56611	12.8688
1681	1.12322	0.0818989	0	0	1086.91	13.4931	5.50606	12.8688
1682	1.12322	0.0818989	0	0	1087.08	11.3999	2.75303	12.8688
1683	1.12322	0.0818989	0	0	1086.83	10.8369	2.75303	12.8688
1684	1.12322	0.0818989	0	0	1086.8	10.8369	2.75303	12.7118
1685	1.12322	0.0818989	0	0	1086.35	10.2738	2.75303	12.7118
1686	1.12322	0.0818989	0	0	1086.36	10.2738	2.75303	12.7118
1687	1.14842	0.0818989	0	0	1086.38	9.7108	2.75303	12.7118
1688	1.14842	0	0	0	1087.21	8.63771	0.846488	2.98179
1689	1.14842	0	0	0	1085.97	6.54454	0.846488	2.51098
1690	1.14842	0	0	0	1085.85	5.9815	0.846488	2.51098
1691	1.14842	0	0	0	1094.22	4.90841	2.53946	1.25549
1692	1.14842	0	0	0	1095.6	4.39837	2.53946	0.78468
1693	1.14842	0	0	0	1097.55	5.41845	3.59952	0.78468
1694	1.14842	0	0	0	1104.21	5.41845	4.44601	0.627744
1695	1.14842	0	0	0	1103.89	5.41845	4.44601	0.627744
1696	1.14842	0	0	0	1103.13	5.41845	4.44601	0.627744
1697	1.14842	0	0	0	1101.92	3.16625	4.44601	0.470808
1698	1.14842	0	0	0	1100.52	2.65621	4.44601	0.470808
1699	1.14842	0	0	0	1101.01	2.09317	4.44601	0.470808
1700	1.14842	0	0	0	1100.94	2.09317	4.44601	0.470808
1701	1.14842	0	0	0	1099.05	2.09317	4.44601	0.470808
1702	1.11836	0	0	0	1096.5	2.09317	4.44601	0.470808
1703	1.11349	0	0	0	1094.22	2.09317	4.44601	0.470808
1704	1.19717	0	0	0	1090.97	2.09317	4.44601	0.470808
1705	1.19717	0	0	0	1018.94	2.09317	4.44601	0.470808
1706	1.19717	0	0	0	946.364	2.09317	4.44601	0.627744
1707	1.19717	0	0	0	941.503	2.09317	4.44601	0.627744
1708	1.16711	0	0	0	937.821	2.09317	4.44601	0.627744
1709	1.16711	0	0	0	929.638	2.09317	4.44601	1.09855
1710	1.13936	0	0	0	930.569	2.09317	4.44601	0.941616
1711	1.13936	0	0	0	924.042	2.09317	4.44601	0.941616
1712	1.13936	0	0	0	922.437	2.09317	4.44601	0.941616
1713	1.13936	0	0	0	916.847	2.09317	4.44601	0.941616
1714	1.05403	0	0	0	914.385	2.09317	4.44601	0.941616
1715	1.02397	0	0	0	915.539	2.09317	4.44601	0.941616
1716	0.998772	0	0	0	909.905	2.09317	4.44601	0.941616
1717	0.998772	0	0	0	915.618	2.09317	5.29249	1.09855
1718	0.998772	0	0	0.505489	917.79	0.510039	1.69298	1.88323
1719	0.998772	0	0	0.505489	916.055	0.510039	2.53946	1.88323
1720	0.913447	0	0	0.505489	915.073	1.07309	2.75303	1.88323
1721	0.913447	0	0	0.505489	924.149	1.63614	2.75303	1.88323
1722	0.913447	0	0.616664	0.505489	925.496	2.70922	3.59952	1.88323
1723	0.94351	0	0.822218	0.505489	925.798	4.90841	7.83973	2.04017
1724	0.973573	0	0.822218	0.505489	928.128	5.92849	14.1923	2.04017
1725	0.923176	0	0.822218	0.505489	931.935	13.2281	17.7918	2.35404
1726	0.923176	0	0.822218	0.505489	926.6	16.9574	18.6383	2.82485
1727	0.84758	0	0.822218	0.505489	924.253	17.5204	18.6383	2.98179
1728	0.84758	0	0.822218	0.505489	923.142	17.5204	18.6383	2.98179
1729	0.84758	0	0.822218	0.505489	921.771	17.5204	18.6383	2.66791
1730	0.84758	0	0.822218	0.505489	917.185	17.5204	18.6383	2.51098
1731	0.84758	0	0.822218	0.505489	913.897	17.5204	18.6383	2.66791
1732	0.84758	0	0.822218	0.505489	913.173	17.5204	18.6383	2.66791
1733	0.84758	0	0.822218	0.505489	912.073	18.0835	18.6383	2.66791
1734	0.84758	0	0.822218	0.505489	910.954	18.0835	18.6383	2.66791
1735	0.84758	0	0.822218	0.505489	907.475	18.0835	18.6383	2.66791
1736	0.84758	0	0.822218	0.505489	906.712	18.0835	18.6383	2.66791
1737	0.84758	0	0.822218	0.505489	903.944	18.0835	18.6383	2.66791
1738	0.84758	0	0.822218	0.505489	902.902	18.0835	18.6383	2.66791
1739	0.84758	0	0.822218	0.505489	896.69	18.0835	18.6383	2.51098
1740	0.84758	0	0.822218	0.505489	894.788	18.0835	18.6383	2.51098
1741	0.84758	0	0.822218	0.505489	891.365	18.0835	18.6383	2.51098
1742	0.84758	0	0.822218	0.505489	888.035	18.0835	18.6383	2.51098
1743	0.76289	0	0.822218	0.505489	880.827	18.0835	18.6383	2.04017
1744	0.76289	0	0.822218	0.505489	840.136	17.5204	17.7918	2.04017
1745	0.702763	0	0.822218	0.505489	834.603	15.8843	14.8252	2.04017
1746	0.677565	0	0.822218	0.505489	830.582	9.04173	10.1656	1.56936
1747	0.564926	0	0.616664	0.505489	799.111	6.84255	8.25909	1.41242
1748	0.564926	0	0.616664	0.505489	788.603	6.84255	8.25909	1.41242
1749	0.594989	0	0	0.505489	779.594	6.84255	8.25909	1.41242
1750	0.534863	0	0	0.505489	515.873	5.76946	6.56611	1.41242
1751	0.534863	0	0	0.505489	501.169	4.74938	4.44601	0.941616
1752	0.5048	0	0	0	489.68	1.63614	0	0
1753	0.444673	0	0	0	388.837	1.63614	0	0
1754	0.389412	0	0	0	231.688	1.63614	0	0
1755	0.389412	0	0	0	222.346	1.63614	0	0
1756	0.336899	0	0	0	160.822	1.63614	0	0
1757	0.336899	0	0	0	153.192	1.63614	0	0
1758	0.336899	0	0	0	152.035	1.63614	0	0
1759	0.336899	0	0	0	149.211	1.07309	0	0
1760	0.336899	0	0	0	148.153	1.07309	0	0
1761	0.306836	0	0	0	146.457	1.07309	0	0
1762	0.306836	0	0	0	147.632	1.07309	0	0
1763	0.306836	0	0	0	150.067	1.07309	1.06005	0.313872
1764	0.306836	0	0	0	151.382	1.07309	1.06005	1.09855
1765	0.306836	0	0	0	151.897	1.07309	1.06005	1.09855
1766	0.306836	0	0	0	153.155	1.63614	1.06005	1.09855
1767	0.306836	0	0	0	157.976	2.65621	1.06005	1.09855
1768	0.306836	0	0	0	156.634	3.21926	1.06005	1.09855
1769	0.336899	0	0	0	155.996	4.23934	2.12011	1.41242
1770	0.336899	0	0	0	156.271	4.23934	2.9666	1.41242
1771	0.336899	0	0	0	156.305	4.23934	4.02665	1.56936
1772	0.336899	0	0	0	157.499	3.7293	5.0867	1.88323
1773	0.336899	0	0	0	157.86	3.7293	5.0867	1.88323
1774	0.336899	0	0	0	150.674	3.7293	5.0867	1.88323
1775	0.336899	0	0	0	150.228	3.7293	5.0867	1.88323
1776	0.336899	0	0	0	149.973	3.7293	5.0867	1.88323
1777	0.336899	0	0	0	149.983	3.7293	5.0867	1.88323
1778	0.336899	0	0	0	149.304	3.7293	5.0867	1.88323
1779	0.336899	0	0	0	149.258	3.7293	5.0867	1.88323
1780	0.336899	0	0	0	149.814	3.7293	5.0867	1.88323
1781	0.336899	0	0	0	148.854	3.7293	5.0867	1.88323
1782	0.336899	0	0	0	149.254	3.7293	5.0867	1.88323
1783	0.336899	0	0	0	148.81	3.7293	5.0867	1.88323
1784	0.336899	0	0	0	148.965	3.7293	5.0867	1.56936
1785	0.336899	0	0	0	148.769	3.7293	5.0867	1.56936
1786	0.336899	0	0	0	149.09	3.7293	5.0867	1.56936
1787	0.336899	0	0	0	149.494	3.7293	5.0867	1.56936
1788	0.311701	0	0	0	152.383	3.7293	4.02665	1.56936
1789	0.311701	0	0	0	149.95	3.7293	4.02665	1.7263
1790	0.311701	0	0	0	150.518	3.21926	4.02665	1.41242
1791	0.311701	0	0	0	152.59	2.14618	4.02665	1.41242
1792	0.311701	0	0	0	150.243	2.14618	2.9666	1.41242
1793	0.311701	0	0	0	157.71	0	2.9666	1.25549
1794	0.311701	0	0	0	163.304	0	1.90654	1.25549
1795	0.311701	0	0	0	158.44	0	1.06005	1.41242
1796	0.311701	0	0	0	158.929	0	1.06005	1.25549
1797	0.311701	0	0	0	159.238	0	1.06005	1.25549
1798	0.311701	0	0	0	160.391	1.07309	1.06005	1.41242
1799	0.311701	0	0	0	165.469	1.07309	1.06005	1.56936
1800	0.311701	0	0	0	166.702	1.07309	2.12011	1.09855
1801	0.311701	0	0	0	177.291	2.09317	4.24022	1.41242
1802	0.311701	0	0	0	179.179	2.65621	4.24022	1.56936
1803	0.311701	0	0	0	180.537	4.90841	5.30027	1.56936
1804	0.286502	0	0	0	180.036	5.47146	5.30027	1.56936
1805	0.175514	0	0	0	176.338	5.47146	5.30027	1.56936
1806	0.175514	0	0	0	176.064	5.47146	5.30027	1.56936
1807	0.175514	0	0	0	174.685	5.47146	5.30027	1.56936
1808	0.175514	0	0	0	174.433	5.47146	6.36032	1.56936
1809	0.175514	0	0	0	174.453	5.47146	6.36032	1.56936
1810	0.175514	0	0	0	175.02	7.1606	6.36032	1.56936
1811	0.175514	0	0	0	175.776	7.1606	6.36032	1.56936
1812	0.175514	0	0	0	176.611	7.1606	6.36032	1.56936
1813	0.175514	0	0	0	177.009	7.1606	7.20681	1.56936
1814	0.175514	0	0	0	179.501	7.67064	7.20681	1.56936
1815	0.175514	0	0	0	179.164	7.67064	7.20681	1.56936
1816	0.175514	0	0	0	177.532	7.67064	7.20681	1.56936
1817	0.175514	0	0	0	176.444	7.67064	8.0533	1.56936
1818	0.175514	0	0	0	169.192	7.67064	8.0533	1.56936
1819	0.175514	0	0	0	164.962	7.67064	8.0533	1.56936
1820	0.175514	0	0	0	163.901	7.67064	8.0533	1.56936
1821	0.175514	0	0	0	160.316	7.1606	8.0533	1.56936
1822	0.145451	0	0	0	149.751	6.59755	8.0533	1.56936
1823	0.145451	0	0	0	146.74	6.59755	8.0533	1.56936
1824	0.145451	0	0	0	142.9	6.03451	9.11336	1.41242
1825	0.115388	0	0	0	140.39	6.03451	9.11336	1.41242
1826	0.115388	0	0	0	129.112	3.88833	2.9666	1.41242
1827	0.115388	0	0	0	124.394	2.76223	2.9666	0.78468
1828	0.0901895	0	0	0	122.589	2.76223	2.9666	0
1829	0.0901895	0	0	0	122.743	2.76223	2.9666	0
1830	0.0901895	0	0	0	123.298	2.76223	2.9666	0
1831	0.0901895	0	0	0	123.743	2.19918	2.9666	0
1832	0.0901895	0.0818989	0	0	127.607	1.63614	2.9666	0
1833	0.120253	0.0818989	0	0	129.12	1.63614	1.90654	0.156936
1834	0.120253	0.0818989	0	0	129.579	1.63614	1.90654	0.156936
1835	0.120253	0.0818989	0	0	129.526	1.63614	1.90654	0.156936
1836	0.120253	0.0818989	0	0	130.948	0.563048	1.90654	0.156936
1837	0.120253	0.0818989	0	0	131.307	0.563048	1.90654	1.09855
1838	0.120253	0.0818989	0	0	131.404	0.563048	1.90654	1.09855
1839	0.120253	0.0818989	0	0	137.302	0.563048	1.90654	1.41242
1840	0.120253	0.0818989	0	0	138.176	1.68915	5.50606	1.7263
1841	0.120253	0.0818989	0	0	138.617	1.68915	9.53271	2.51098
1842	0.120253	0.0818989	0	0	151.477	4.96142	12.0722	2.51098
1843	0.120253	0.0818989	0	0	340.147	5.9815	12.0722	2.66791
1844	0.120253	0.0818989	0	0	349.55	5.9815	13.9787	2.82485
1845	0.150316	0.0818989	0	0	360.211	6.49153	19.4848	2.82485
1846	0.150316	0.0818989	0	0	363.669	9.7108	24.1443	2.82485
1847	0.150316	0.251736	0	0	365.337	10.2738	25.8373	2.82485
1848	0.150316	0.251736	0	0	367.657	10.2738	25.8373	2.82485
1849	0.150316	0.251736	0	0	380.08	13.0361	30.0775	2.82485
1850	0.120253	0.251736	0	0	383.002	14.1622	31.1376	2.82485
1851	0.120253	0.251736	0	0	385.273	14.7252	30.0775	2.82485
1852	0.0901895	0.251736	0	0	387.356	14.7252	30.924	2.82485
1853	0.0901895	0.251736	0	0	395.627	14.7252	30.924	2.98179
1854	0.0901895	0.251736	0	0	393.747	14.7252	30.924	2.98179
1855	0.0901895	0.251736	0	0	411.474	14.7252	30.924	2.98179
1856	0.120253	0.251736	0	0	440.946	14.7252	30.924	2.98179
1857	0.120253	0.251736	0	0	442.064	14.7252	30.924	2.98179
1858	0.120253	0.251736	0	0	443.075	14.7252	30.924	2.98179
1859	0.120253	0.251736	0	0	443.184	14.7252	30.924	2.82485
1860	0.120253	0.169837	0	0	444.474	14.7252	30.924	2.51098
1861	0.195848	0.169837	0	0	451.116	14.7252	30.924	2.51098
1862	0.195848	0.251736	0	0	452.348	15.2883	30.924	2.04017
1863	0.195848	0.251736	0	0	451.132	14.7252	29.231	1.09855
1864	0.195848	0.251736	0	0	449.303	13.0361	25.8451	1.09855
1865	0.221047	0.251736	0	0	471.204	11.3999	21.6049	1.25549
1866	0.221047	0.251736	0	0	490.023	10.8899	21.6049	1.25549
1867	0.25111	0.251736	0	0	510.423	10.8899	21.6049	1.25549
1868	0.386832	0.251736	0	0	519.442	10.8899	21.6049	3.13872
1869	0.527419	0.251736	0	0	751.817	10.8899	21.6049	5.49276
1870	0.587545	0.251736	0	0	786.035	9.81682	20.7584	5.49276
1871	0.587545	0.251736	0	0	802.058	8.74373	16.3124	5.6497
1872	0.617609	0.251736	0	0	818.564	8.23369	13.5594	5.6497
1873	0.617609	0.251736	0	0	879.622	4.96142	6.14676	5.6497
1874	0.617609	0.251736	0	0	915.107	4.96142	5.0867	5.96357
1875	0.617609	0.251736	0	0	936.577	4.96142	6.14676	5.96357
1876	0.617609	0.0818989	0	0	968.873	7.77666	7.83973	5.96357
1877	0.642807	0.0818989	0	0	975.778	8.79674	8.68622	5.96357
1878	0.67287	0.0818989	0	0	980.22	12.175	9.74628	5.96357
1879	0.702934	0.0818989	0	0	984.898	9.92283	7.83973	5.96357
1880	0.702934	0.0818989	0	0	985.627	9.92283	7.83973	5.96357
1881	0.702934	0.0818989	0	0	987.075	9.35979	7.83973	5.96357
1882	0.702934	0.0818989	0	0	987.943	9.35979	7.83973	5.96357
1883	0.702934	0.0818989	0	0	988.579	9.35979	7.83973	5.96357
1884	0.732997	0.0818989	0	0	990.82	9.35979	7.83973	5.96357
1885	0.732997	0.0818989	0	0	992.096	9.35979	7.83973	5.96357
1886	0.732997	0.0818989	0	0	994.512	9.35979	7.83973	5.96357
1887	0.732997	0.0818989	0	0	999.321	9.35979	7.83973	5.96357
1888	0.76306	0.0818989	0	0	999.581	9.35979	7.83973	5.80663
1889	0.76306	0.0818989	0	0	998.644	9.35979	7.83973	4.39421
1890	0.790373	0	0	0	1001.1	8.79674	7.83973	1.25549
1891	0.790373	0	0	0	1000.89	8.79674	7.83973	1.09855
1892	0.820437	0	0	0	1003.36	8.79674	7.83973	0.941616
1893	0.820437	0	0	0	1030.74	8.79674	7.83973	0.941616
1894	0.820437	0	0	0	1023.24	8.79674	7.83973	0.941616
1895	0.8505	0	0	0	1111.17	8.79674	7.83973	0.941616
1896	0.877814	0	0	0	1153.08	8.23369	7.83973	0.313872
1897	0.877814	0	0	0	1170.18	8.23369	7.83973	0.313872
1898	0.877814	0	0	0	1177.78	7.72365	7.83973	0.313872
1899	0.877814	0	0	0	1181.46	7.72365	7.83973	0.313872
1900	0.935624	0	0	0	1182.31	6.59755	7.83973	0
1901	0.935624	0	0	0	1183.33	6.59755	6.99325	0
1902	0.960822	0	0	0	1175.69	6.03451	5.30027	0
1903	0.960822	0	0	0	1193.68	0.510039	1.06005	0
1904	1.04638	0	0	0	1198.36	0.510039	0	0
1905	1.13425	0	0	0	1199.61	0.510039	0	0
1906	1.13425	0	0	0	1206.18	0.510039	0	0
1907	1.16432	0	0	0	1244.59	1.02008	0	0
1908	1.16432	0	0.411109	0	1261.77	1.02008	0	0
1909	1.16432	0	0.411109	0	1266.95	1.02008	1.06005	0
1910	1.16432	0	0.411109	0	1267.26	1.02008	1.06005	0
1911	1.19163	0	0.411109	0	1268.63	1.58313	1.06005	0
1912	1.22169	0	0.411109	0	1270.34	1.58313	1.06005	0
1913	1.22169	0	0.411109	0	1272.36	1.58313	1.06005	0
1914	1.24689	0	0.411109	0	1275.23	1.58313	1.06005	0
1915	1.24689	0	0.411109	0	1291.28	1.58313	1.06005	0
1916	1.24689	0	0.411109	0	1302.77	1.58313	1.06005	0
1917	1.24689	0	0.411109	0	1306.95	1.58313	1.06005	0
1918	1.24689	0	0.411109	0	1308.29	2.09317	1.06005	0
1919	1.33708	0	0.411109	0	1317.51	3.16625	1.06005	0
1920	1.36714	0	0.411109	0	1322.67	3.16625	1.06005	0
1921	1.36714	0	0.411109	0	1324.38	3.16625	1.06005	0
1922	1.36714	0	0.411109	0	1325.96	3.67629	1.06005	0
1923	1.39721	0	0.411109	0	1337.18	3.67629	1.06005	0
1924	1.39721	0	0.411109	0	1346.95	3.16625	1.06005	0
1925	1.39721	0	0.411109	0	1356.13	3.16625	1.06005	0.156936
1926	1.42727	0	0.411109	0	1357.95	3.16625	1.06005	0.156936
1927	1.42727	0	0.411109	0	1360.47	3.16625	1.06005	0.156936
1928	1.42472	0	0.411109	0	1370.74	3.16625	1.06005	0.156936
1929	1.42472	0	0.411109	0	1381.5	3.16625	1.06005	0.156936
1930	1.42472	0	0.411109	0	1382.04	3.16625	1.06005	0.156936
1931	1.51491	0	0.411109	0	1388	3.16625	1.06005	0.156936
1932	1.48485	0	0.411109	0	1422.05	3.16625	0	0.156936
1933	1.54497	0	0	0	1430.67	2.65621	0	0.156936
1934	1.54497	0	0	0	1433.48	2.65621	0	0.156936
1935	1.54497	0	0	0	1433.98	2.65621	0	0.156936
1936	1.54497	0	0	0	1435.54	3.16625	0	0.156936
1937	1.54497	0	0	0	1435.06	3.16625	0	0.156936
1938	1.54497	0	0	0	1446.79	4.23934	0.846488	0.156936
1939	1.57504	0	0	0	1448.66	5.31243	0.846488	0.156936
1940	1.57504	0	0	0	1443.93	6.33251	0.846488	0.156936
1941	1.57504	0	0	0	1455.48	6.33251	0.846488	0.156936
1942	1.57504	0	0	0	1455.44	6.84255	0.846488	0.156936
1943	1.57504	0	0	0	1453.78	6.84255	0.846488	0.156936
1944	1.54497	0	0	0	1271.13	6.2795	0.846488	0.156936
1945	1.54497	0	0	0	1266.64	5.76946	0.846488	0.156936
1946	1.54497	0	0	0	1265.29	5.25942	0.846488	0.156936
1947	1.48485	0	0	0	1281.96	5.25942	0.846488	0.156936
1948	1.57017	0	0	0	1289.41	5.31243	0.846488	0.156936
1949	1.54497	0	0	0	1353.73	5.31243	0.846488	0.156936
1950	1.59537	0	0	0	1398.45	5.31243	0.846488	0.156936
1951	1.59537	0	0	0	1446.11	5.31243	0.846488	0.156936
1952	1.62544	0	0	0	1454.12	5.31243	0.846488	0.156936
1953	1.62544	0	0	0	1455.13	5.31243	0.846488	0.156936
1954	1.6555	0	0	0	1445.35	5.31243	0.846488	0.156936
1955	1.6555	0	0	0	1444.08	5.31243	0.846488	0.156936
1956	1.6555	0	0	0	1424.46	5.31243	0.846488	0.156936
1957	1.62544	0	0	0	1394.77	5.31243	0.846488	0.156936
1958	1.62544	0	0	0	1393.33	5.31243	0.846488	0.156936
1959	1.62544	0	0	0	1393.26	5.31243	0.846488	0
1960	1.65063	0	0	0	1392.1	5.31243	0.846488	0
1961	1.65063	0	0	0	1388.99	4.74938	0.846488	0
1962	1.57504	0	0	0	1383.37	1.07309	0	0
1963	1.57504	0	0	0	1380.27	1.07309	0	0
1964	1.57504	0	0	0	1378.92	0.563048	0	0
1965	1.57504	0	0	0	1382.67	1.1261	0	0
1966	1.54984	0	0	0	1364.16	1.1261	0	0
1967	1.54984	0	0	0	1345.72	1.1261	0	0
1968	1.51978	0	0	0	1323.23	1.1261	0	0
1969	1.40925	0	0	0	1310.85	1.68915	0	0
1970	1.26867	0	0	0	1079.74	1.68915	0	0
1971	1.14841	0	0	0	1042.8	1.68915	0	0.313872
1972	1.14841	0	0	0	1033.02	1.68915	0	0.313872
1973	1.14841	0	0	0	1021.23	1.68915	0	0.313872
1974	1.14841	0	0	0	960.59	1.68915	3.18016	0.313872
1975	1.14841	0	0	0	929.144	1.68915	3.18016	0.313872
1976	1.14841	0	0	0	908.589	2.19918	3.18016	0.313872
1977	1.14355	0	0	0	878.03	2.19918	3.18016	0.313872
1978	1.08829	0	0	0	866.614	2.19918	3.18016	0.313872
1979	1.08829	0	0	0	863.938	2.19918	3.18016	0.313872
1980	1.05822	0	0	0	860.64	2.19918	3.18016	0.313872
1981	1.05822	0	0	0	861.267	2.19918	3.18016	0.313872
1982	1.05822	0	0	0	861.399	2.19918	3.18016	0.313872
1983	1.05822	0	0	0	861.756	2.19918	3.18016	0.313872
1984	1.05822	0	0	0	861.903	2.19918	3.18016	0.313872
1985	1.02816	0	0	0	862.573	2.19918	3.18016	0.313872
1986	1.05547	0	0	0	861.62	2.19918	3.18016	0.470808
1987	1.08554	0	0	0	878.453	1.63614	3.18016	0.627744
1988	1.05822	0	0	0	874.624	1.63614	3.18016	0.78468
1989	1.08829	0	0	0	883.102	1.63614	3.18016	0.78468
1990	1.08829	0	0	0	880.668	1.63614	3.18016	0.78468
1991	1.11835	0	0	0	878.424	1.63614	4.87314	1.09855
1992	1.11835	0	0	0	880.232	1.07309	4.87314	1.09855
1993	1.08829	0.0849186	0	0	877.713	1.07309	4.87314	1.09855
1994	1.05822	0.169837	0	0	850.027	2.19918	6.77968	1.09855
1995	1.05822	0.169837	0	0	851.138	5.47146	7.83973	1.56936
1996	1.05822	0.169837	0	0	758.616	5.47146	7.83973	1.7263
[truncated: 27,907 more rows]

## Sheet: Fig3
Figure 3a				Figure 3b			Figure 3d				Figure 3f				Figure 3g										Figure 3h
RPF-seq, 48 hpi															RPF										Calu-3 RPF-seq, 48 hpi			Caco-2 RPF-seq, 48 hpi
position	(+) strand	(-) strand		position	RPM			5U	0.008U			Canonical AUG	TIS-L			0 hpi	1 hpi	2 hpi	4 hpi	12 hpi	16 hpi	24 hpi	36 hpi		position	RPM		position	RPM			Calu-3 RPF-seq, 48 hpi	Caco-2 RPF-seq, 48 hpi
1	0	0		40	1.26495		ORF1a	4.41874	4.7096		ORF1a	2.02865	2.82744		S	0	0	0	0.0818989	0	0.578354	3.04492	8.63771		40	1.26495		40	4.04092		ORF1a	4.41874	5.18388
2	0	0.177173		41	14.015		S	2.43694	5.68351		S	0.983974	2.98458		S, including TIS-L reads	0	0.00280072	0.0799813	3.7861	5.49817	19.7794	974.391	1003.4		41	14.015		41	21.6668		S	2.43694	3.36588
3	0.167712	0.177173		42	10.5366		ORF3a	0.761168	8.33511		ORF3a	2.92211	2.3695												42	10.5366		42	19.6237		ORF3a	0.761168	2.66985
4	0.344884	0.177173		43	33.718		E	0.737031	8.10052		E	2.5911	2.3695		RPF TE										43	33.718		43	24.0751		E	0.737031	2.71141
5	0.344884	0.177173		44	23.2853		M	1.89559	17.5837		M	3.27653	2.29993			0 hpi	1 hpi	2 hpi	4 hpi	12 hpi	16 hpi	24 hpi	36 hpi		44	23.2853		44	6.24094		M	1.89559	2.21276
6	0.344884	0.177173		45	8.23225		ORF6	40.5048	28.087		ORF6	2.60467	3.98982		S	1	1	1	0.447339	0.0968711	0.0817974	0.0465704	0.0981764		45	8.23225		45	3.38152		ORF6	40.5048	42.6345
7	0.344884	0.177173		46	533.052		ORF7a	15.7337	1.12675		ORF7a	3.34863	3.35894		S, including TIS-L reads	1	1.0028	1.07998	1.97894	0.629485	1.07688	11.23	10.2315		46	533.052		46	96.9219		ORF7a	15.7337	9.97299
8	0.344884	0.177173		47	17.4981		ORF7b	0.162061	0.167058		ORF7b	2.61708	1.4677												47	17.4981		47	3.74064		ORF7b	0.162061	0.0831082
9	1.43266	0.177173		48	35.1189		ORF8	16.2767	0.7642		ORF8	1.99503	3.37998												48	35.1189		48	4.0017		ORF8	16.2767	10.347
10	2.674	0.177173		49	139.808		N	17.0733	25.4425		N	3.91119	3.50842												49	139.808		49	12.6449		N	17.0733	20.8186
11	2.84171	0.177173		50	205.795						ORF10	1.30442	0												50	205.795		50	15.204
12	3.00942	0.177173		51	5888.42																				51	5888.42		51	487.768
13	3.17713	0.177173		52	857.704																				52	857.704		52	30.0489
14	3.17713	0.177173		53	320.942																				53	320.942		53	8.22522
15	4.5236	0.177173		54	164.275																				54	164.275		54	5.54232
16	4.76335	0.177173		55	56.309																				55	56.309		55	4.02131
17	4.76335	0.177173		56	92.7331																				56	92.7331		56	0.900838
18	4.93107	0.177173		57	113.953																				57	113.953		57	5.1832
19	5.27595	0.177173		58	599.248																				58	599.248		58	96.2761
20	6.72754	0.177173		59	74861																				59	74861		59	6907.96
21	8.35629	0.177173		60	8384.68																				60	8384.68		60	1070.66
22	8.94094	0.177173		61	2551.36																				61	2551.36		61	107.824
23	9.52558	0.177173		62	8988.15																				62	8988.15		62	779.943
24	10.1823	0.177173		63	1904.48																				63	1904.48		63	168.862
25	10.1823	0.177173		64	2324.34																				64	2324.34		64	53.4781
26	11.9126	0.177173		65	2052.32																				65	2052.32		65	149.431
27	11.9126	0.177173		66	537.689																				66	537.689		66	7.82201
28	13.1775	0.177173		67	204.817																				67	204.817		67	4.03308
29	26.6079	0.584644		68	259.532																				68	259.532		68	82.217
30	36.0803	1.47163		69	27.6914																				69	27.6914		69	8.35602
31	70.0476	1.63935		70	37.8395																				70	37.8395		70	4.03213
32	92.9974	1.97477		71	54.3382																				71	54.3382		71	3.24874
33	101.062	1.97477		72	2.32912																				72	2.32912		72	0
34	634.291	2.21453		73	3.74173																				73	3.74173		73	0
35	651.612	2.21453		74	13.0146																				74	13.0146		74	0.620172
36	686.908	2.21453		75	3.94841																				75	3.94841		75	0
37	826.893	2.21453		76	15.1039																				76	15.1039		76	4.06054
38	1031.53	2.21453		77	79.3986																				77	79.3986		77	28.5144
39	6922.75	2.38224		78	21.5503																				78	21.5503		78	4.0017
40	7780.02	2.38224		79	13.6134																				79	13.6134		79	0.639785
41	8097.08	2.38224		80	44.1319																				80	44.1319		80	13.0432
42	8260.16	2.38224		81	15.8079																				81	15.8079		81	4.04092
43	8315.16	2.14248		82	201.343																				82	201.343		82	6.78266
44	8407.73	2.14248		83	434.887																				83	434.887		83	28.0511
45	8520.56	2.14248		84	109.081																				84	109.081		84	4.92215
46	9119	2.47791		85	80.5784																				85	80.5784		85	33.6523
47	83982.6	2.71767		86	193.063																				86	193.063		86	39.0316
48	92364.6	2.88538		87	241.376																				87	241.376		87	56.7555
49	94914.2	2.88538		88	113.883																				88	113.883		88	11.1435
50	103902	2.88538		89	67.468																				89	67.468		89	9.1849
51	105805	2.88538		90	61.2023																				90	61.2023		90	6.1821
52	108132	2.31019		91	53.8651																				91	53.8651		91	6.88073
53	111252	1.90272		92	53.7741																				92	53.7741		92	13.846
54	112183	1.90272		93	50.9656																				93	50.9656		93	13.2847
55	112652	2.07043		94	51.2832																				94	51.2832		94	4.92215
56	113166	2.07043		95	25.6002																				95	25.6002		95	5.88182
57	113217	1.41374		96	16.2707																				96	16.2707		96	3.38152
58	113291	1.41374		97	16.6239																				97	16.6239		97	1.88013
59	113635	1.41374		98	5.21926																				98	5.21926		98	0
60	113620	1.41374		99	5.97631																				99	5.97631		99	0.639785
61	113452	1.07832		100	11.5713																				100	11.5713		100	15.6673
62	113363	1.07832
63	113389	1.07832
64	115994	1.07832
65	92269.5	0.704509
66	69999.4	0.548726
67	43974.8	0.342628
68	43189.9	0.318652
69	42846.4	0.268339
70	22068.2	0.234796
71	22477.9	0.234796
72	12625.7	0.201254
73	12667.3	0.201254
74	12815.9	0.201254
75	10600.4	0.201254
76	4034.21	0.201254
77	2249.03	0.167712
78	2056.25	0.167712
79	2017.66	0.167712
80	2068.37	0.167712
81	2115.37	0.167712
82	2135.08	0
83	2158.46	0
84	2160.64	0
85	2099.43	0
86	2031.27	0
87	2004.06	0
88	1994.27	0
89	2005.29	0
90	1999.69	0
91	1984.29	0
92	1977.85	0
93	1945.94	0
94	1823.27	0
95	1900.79	0
96	1901.07	0
97	1858.34	0
98	1978.17	0
99	1947.46	0
100	1346.61	0
101	1238.12	0
102	1191.37	0
103	1093.77	0
104	1055.56	0
105	747.388	0
106	717.886	0
107	667.433	0
108	661.481	0
109	657.149	0
110	568.341	0
111	565.802	0
112	551.861	0
113	557.779	0
114	536.659	0
115	537.024	0
116	520.273	0
117	516.722	0
118	504.637	0
119	490.813	0
120	490.635	0
121	485.166	0
122	474.66	0
123	444.37	0
124	403.519	0
125	197.098	0
126	45.9234	0
127	38.6916	0
128	24.1617	0
129	22.5613	0
130	21.2349	0
131	29.3762	0
132	29.199	0
133	29.2616	0
134	30.6801	0
135	36.5656	0
136	36.5656	0
137	36.7333	0
138	35.0313	0
139	32.2617	0
140	33.0955	0
141	34.2022	0
142	26.4637	0
143	24.92	0
144	34.5412	0
145	35.4377	0
146	36.3672	0
147	41.1495	0
148	40.742	0
149	41.1826	0
150	40.8377	0
151	44.7436	0
152	45.0884	0
153	45.4959	0
154	45.8408	0
155	45.8408	0
156	46.1762	0
157	46.0416	0
158	44.6656	0
159	35.8865	0
160	35.7188	0
161	35.3018	0
162	35.479	0
163	31.5873	0
164	34.5531	0
165	35.8901	0
166	43.2742	0
167	44.362	0
168	45.6364	0
169	43.8104	0
170	45.0848	0
171	48.1994	0
172	47.447	0
173	37.1975	0
174	34.6912	0
175	31.318	0
176	28.9794	0
177	28.3758	0
178	28.1219	0
179	28.4668	0
180	28.6345	0
181	28.2991	0
182	27.777	0
183	28.4242	0
184	29.4164	0
185	29.6561	0
186	31.8896	0
187	31.6498	0
188	31.6498	0
189	31.6498	0
190	31.1372	0
191	30.6246	0
192	22.5932	0
193	20.6904	0
194	18.3814	0
195	9.88105	0
196	9.18183	0
197	9.18183	0
198	9.18183	0
199	9.18183	0
200	7.47633	0
201	7.30861	0
202	6.97319	0
203	6.97319	0.23976
204	6.97319	0.575183
205	6.97319	0.575183
206	6.73343	1.16929
207	3.98738	1.34646
208	3.6425	1.34646
209	3.40274	1.51417
210	3.40274	1.51417
211	2.92322	1.51417
212	2.92322	1.51417
213	1.34646	1.51417
214	0.522057	1.51417
215	0.354345	1.51417
216	0.354345	1.51417
217	1.39846	1.51417
218	1.91105	1.51417
219	2.08823	1.51417
220	4.10553	1.51417
221	4.27325	1.51417
222	5.69176	1.69134
223	37.4211	3.71811
224	40.4211	3.71811
225	43.4884	4.063
226	43.7282	4.47047
227	43.9679	4.23071
228	45.3144	4.23071
229	47.3612	4.23071
230	48.1762	4.23071
231	48.5931	3.89529
232	49.5226	3.89529
233	49.6903	3.89529
234	50.5053	3.89529
235	52.0384	3.54094
236	52.2156	3.54094
237	52.3927	3.54094
238	52.5699	3.54094
239	52.5699	3.54094
240	52.5699	3.54094
241	52.5699	3.54094
242	52.5699	3.54094
243	52.225	3.54094
244	52.225	3.54094
245	51.5258	3.54094
246	50.836	3.54094
247	50.836	3.19606
248	50.6588	3.19606
249	48.7183	2.62087
250	43.9159	2.08936
251	6.76538	0.761817
252	5.72127	0.761817
253	4.79174	0.344884
254	7.51774	0.344884
255	8.28901	0.344884
256	7.65124	0.344884
257	7.891	0.167712
258	7.0666	0.407471
259	6.89889	0.575183
260	6.31424	0.575183
261	5.96936	0.575183
262	5.80165	0.407471
263	5.15442	0.575183
264	4.26855	0.814943
265	4.26855	0.814943
266	4.26855	0.814943
267	4.26855	0.814943
268	4.26855	0.814943
269	4.09138	0.814943
270	5.03983	1.0547
271	5.03983	1.0547
272	5.03983	1.0547
273	5.03983	1.0547
274	11.1355	1.0547
275	16.409	1.0547
276	16.9216	1.0547
277	17.0893	1.0547
278	17.0893	1.0547
279	17.0893	1.0547
280	17.0893	1.22241
281	17.3291	1.22241
282	16.9842	1.22241
283	15.7334	1.22241
284	15.9106	1.0547
285	15.4936	1.0547
286	15.6708	0.814943
287	16.1739	0.407471
288	16.1739	0.407471
289	16.1739	0.407471
290	16.1739	0.407471
291	16.1739	0.407471
292	16.7586	0.407471
293	17.1035	0.407471
294	17.1035	0.407471
295	17.7401	0.407471
296	18.2527	0.503135
297	14.4945	1.17398
298	5.6303	1.35115
299	7.13501	1.51887
300	8.37634	1.51887
301	7.80116	1.51887
302	8.31376	1.51887
303	8.55352	1.51887
304	8.79328	1.51887
305	8.79328	2.10351
306	8.79328	2.10351
307	8.79328	2.10351
308	8.79328	2.10351
309	8.79328	2.10351
310	9.03303	1.9358
311	11.6586	1.9358
312	12.5456	1.9358
313	13.422	1.9358
314	12.8374	1.9358
315	12.8374	1.9358
316	13.2448	1.9358
317	13.4125	1.9358
318	13.4125	1.9358
319	13.4125	1.9358
320	13.4125	1.9358
321	13.4125	1.9358
322	13.5992	1.60038
323	11.5535	1.08778
324	8.71177	1.08778
325	7.61453	0.584644
326	9.40154	0.584644
327	11.5334	0.344884
328	11.8689	0.719279
329	15.3247	0.719279
330	15.9814	0.719279
331	16.1586	0.719279
332	16.9299	0.719279
333	17.6822	0.719279
334	18.2669	0.719279
335	21.0744	0.719279
336	21.9318	0.719279
337	23.7378	0.719279
338	24.4996	0.719279
339	25.0122	0.719279
340	25.3571	0.719279
341	22.9807	0.719279
342	21.9697	0.719279
343	22.1469	0.719279
344	21.9697	0.719279
345	21.7299	0.719279
346	21.7205	0.719279
347	21.5528	0.719279
348	21.9071	0.719279
349	22.1469	0.719279
350	24.2988	0.719279
351	24.2988	0.719279
352	24.2988	0.719279
353	24.2988	0.719279
354	24.2988	0.479519
355	22.7846	0.479519
356	19.8803	0.479519
357	16.3099	0
358	16.1422	0
359	16.1422	0
360	16.1422	0
361	14.4934	0
362	13.3241	0
363	12.4571	0
364	12.4571	0
365	11.8099	0.177173
366	6.32953	0.416932
367	5.28541	0.416932
368	5.1177	0.416932
369	5.1177	0.416932
370	4.87794	0.416932
371	4.87794	0.416932
372	4.71023	0.416932
373	4.71023	0.416932
374	4.94999	0.594105
375	5.01258	0.594105
376	4.66769	0.594105
377	5.00311	0.594105
378	3.92949	0.761817
379	3.07201	0.761817
380	2.3917	0.761817
381	2.15194	0.761817
382	2.15194	0.761817
383	2.15194	0.761817
384	2.15194	0.929528
385	2.15194	0.929528
386	2.15194	0.929528
387	2.15194	0.929528
388	2.15194	0.929528
389	2.15194	0.512596
390	2.32912	0.512596
391	1.5673	0.512596
392	1.74447	0.512596
393	1.74447	0.512596
394	1.74447	0.512596
395	2.38111	0.512596
396	4.21655	0.512596
397	4.38427	0.512596
398	5.28072	0.512596
399	5.04096	0.512596
400	5.04096	0.344884
401	5.04096	0.344884
402	5.20867	0.344884
403	5.20867	0.344884
404	5.38584	0.167712
405	5.9079	0
406	5.92682	0
407	6.57405	0
408	6.90948	0
409	7.38899	0
410	7.14924	0
411	7.14924	0
412	7.31695	0
413	8.0693	0
414	8.47677	0
415	8.47677	0
416	9.06142	0
417	9.41576	0
418	10.0961	0
419	10.0961	0
420	10.0961	0
421	10.3358	0
422	10.5756	0
423	9.37792	0
424	6.79012	0
425	7.12555	0
426	7.12555	0
427	7.12555	0
428	7.12555	0
429	6.94837	0
430	6.94837	0
431	6.78066	0
432	6.78066	0
433	5.79801	0
434	4.69131	0
435	3.66611	0
436	3.1866	0
437	3.1866	0
438	3.1866	0.23976
439	2.94684	1.81652
440	2.94684	2.73659
441	2.94684	2.91376
442	2.68346	3.15352
443	2.33858	3.15352
444	1.5673	3.15352
445	1.23188	3.15352
446	0.647231	3.15352
447	0.992115	3.15352
448	0.992115	3.90587
449	1.69134	4.14563
450	2.17086	4.14563
451	1.94057	4.14563
452	2.28545	4.14563
453	2.28545	4.31335
454	2.52521	4.31335
455	2.52521	4.31335
456	2.52521	4.31335
457	2.52521	4.31335
458	2.52521	4.31335
459	2.52521	4.31335
460	2.52521	4.31335
461	5.165	4.31335
462	5.34218	4.31335
463	5.50989	4.49052
464	6.554	4.25076
465	7.73275	4.25076
466	9.1938	4.25076
467	16.5969	4.25076
468	23.7851	1.91218
469	36.2894	1.57676
470	77.5593	1.57676
471	89.3726	1.16929
472	109.671	0.929528
473	129.825	0.929528
474	138.6	0.929528
475	144.614	0.761817
476	272.946	0.761817
477	295.421	0.761817
478	311.748	0.761817
479	330.703	0.177173
480	332.897	0.177173
481	335.394	0.416932
482	343.8	0.416932
483	344.457	0.416932
484	345.473	0.416932
485	364.701	0.416932
486	374.804	0.416932
487	375.983	0.416932
488	379.351	0.416932
489	380.281	0.23976
490	378.163	0.23976
491	377.396	0.407471
492	377.354	0.407471
493	374.694	0.407471
494	342.253	0.407471
495	340.475	0.407471
496	339.785	0.407471
497	338.845	0.407471
498	296.17	0.407471
499	292.643	0.407471
500	244.753	0.407471
501	244.963	0.407471
502	243.847	0.407471
503	243.253	0.407471
504	241.073	0.407471
505	115.916	0.407471
506	75.3504	0.167712
507	56.6962	0.167712
508	56.4659	0.167712
509	55.9864	0.167712
510	54.8171	0.167712
511	43.8329	0.167712
512	43.4254	0.167712
513	40.4821	0.167712
514	23.2252	0.167712
515	15.6673	0
516	14.6126	0
517	13.3572	0
518	12.2505	0.23976
519	12.1689	0.920068
520	12.3367	1.25549
521	13.539	1.25549
522	13.539	1.25549
523	13.8839	1.25549
524	13.8839	1.25549
525	8.2122	1.25549
526	8.71533	1.4232
527	8.71533	1.4232
528	8.71533	1.4232
529	8.37991	1.4232
530	5.23698	1.4232
531	5.41415	1.4232
532	5.23698	1.4232
533	5.82162	1.4232
534	5.65391	1.4232
535	6.16651	1.4232
536	6.85628	1.4232
537	7.02399	1.60038
538	7.02399	1.76809
539	7.43146	1.76809
540	7.67122	1.76809
541	7.16808	1.76809
542	6.92832	1.76809
543	6.92832	1.59091
544	6.40627	4.30858
545	6.92832	4.06882
546	6.76061	4.06882
547	6.5929	4.06882
548	7.29213	3.90111
549	7.59448	3.56568
550	7.45984	3.56568
551	12.463	3.56568
552	13.9145	3.92003
553	15.5433	3.92003
554	19.7599	3.92003
555	22.6831	3.75232
556	24.091	3.75232
557	24.1005	3.75232
558	24.1005	3.75232
559	23.7461	3.75232
560	24.163	3.75232
561	24.0248	3.75232
562	23.1379	3.75232
563	22.6158	3.57515
564	22.2804	3.57515
565	22.2804	3.57515
566	22.2804	3.57515
567	22.0406	3.57515
568	22.0406	3.40743
569	22.0406	2.59249
570	21.8729	1.8496
571	21.8729	1.51417
572	21.8729	1.03465
573	21.1016	1.03465
574	20.517	0.699229
575	21.039	0.699229
576	20.6316	0.699229
577	16.3477	0.699229
578	14.0717	0.699229
579	13.7174	0.699229
580	13.4776	0.699229
581	12.3709	0.344884
582	5.27482	0.344884
583	4.85789	0.344884
584	2.64449	0.344884
585	1.37954	0.344884
586	0.689769	0.344884
587	1.03465	0.344884
588	1.03465	0.344884
589	1.03465	0.344884
590	1.03465	0.344884
591	1.03465	0.344884
592	1.21183	0.344884
593	1.21183	0.344884
594	1.21183	0.177173
595	1.21183	0.177173
596	1.21183	0.177173
597	1.45159	0.177173
598	1.45159	0.177173
599	1.45159	0.177173
600	1.45159	0.177173
601	1.45159	0.177173
602	1.45159	0.177173
603	0.761817	0.177173
604	0.761817	0.177173
605	0.761817	0
606	1.00158	0
607	1.00158	0.344884
608	1.00158	0.344884
609	1.00158	0.344884
610	1.00158	0.344884
611	1.00158	0.344884
612	1.00158	0.344884
613	1.00158	0.344884
614	1.00158	0.344884
615	1.00158	0.344884
616	1.00158	0.344884
617	0.656692	0.344884
618	0.656692	0.344884
619	0.656692	0.344884
620	0.656692	0.344884
621	0.479519	0.344884
622	0.479519	0.344884
623	0.479519	0.344884
624	0.23976	0.344884
625	0.23976	0.344884
626	0	0.344884
627	0	0.344884
628	0	0.344884
629	0	0.344884
630	0	0.344884
631	0	0.344884
632	0.167712	0.177173
633	0.167712	0
634	0.344884	0
635	0.512596	0
636	0.752356	0
637	1.337	0
638	1.68188	0
639	1.92164	0
640	1.92164	0
641	2.09882	0
642	2.50629	0
643	5.52517	0
644	5.87952	0
645	6.11928	0
646	6.34957	0
647	6.52675	0
648	8.19917	0
649	15.17	0
650	22.4786	0
651	31.6121	0
652	39.1062	0.167712
653	39.6814	0.167712
654	40.0984	0.167712
655	40.4338	0.512596
656	40.7787	2.32912
657	41.4259	2.49683
658	41.4259	2.49683
659	41.0905	2.83225
660	40.7456	2.83225
661	40.2661	2.83225
662	40.2661	2.83225
663	40.0263	2.83225
664	40.0263	2.83225
665	39.8586	2.83225
666	39.3271	2.83225
667	35.9869	2.83225
668	35.4023	2.83225
669	35.4023	2.83225
670	35.4023	2.83225
671	34.6499	2.83225
672	33.8255	2.83225
673	33.8255	2.83225
674	33.8255	2.83225
675	33.8255	2.83225
676	34.5448	2.83225
677	35.2062	2.83225
678	35.2062	2.83225
679	32.7956	2.83225
680	18.5314	2.83225
681	7.84006	2.83225
682	3.09206	2.83225
683	3.09206	2.42478
684	3.09206	2.42478
685	2.8523	1.67242
686	3.02001	0.752356
687	3.02001	0.167712
688	3.25977	0.167712
689	25.833	0.167712
690	28.0275	0.335423
691	30.7771	0.503135
692	61.1364	0.503135
693	68.621	0.503135
694	73.8143	0.503135
695	74.5667	1.24603
696	75.3911	1.41374
697	77.0824	1.41374
698	77.6765	1.41374
699	77.6765	1.41374
700	78.1561	1.6535
701	78.3332	1.6535
702	78.3332	1.6535
703	78.5104	1.6535
704	77.8632	1.6535
705	77.9683	1.6535
706	77.6565	1.6535
707	77.6565	1.82121
708	77.6565	1.82121
709	77.4167	1.98893
710	77.4167	1.98893
711	77.4167	1.98893
712	77.4167	1.98893
713	77.4167	1.98893
714	77.0813	1.98893
715	76.8415	1.98893
716	73.8557	1.58145
717	57.3334	1.41374
718	42.4798	1.24603
719	37.479	1.07832
720	26.0317	0.910607
721	5.92205	0.670847
722	5.69176	0.670847
723	6.62128	0.670847
724	7.31105	0.670847
725	13.3193	0.503135
726	15.1264	0.503135
727	16.4208	0.503135
728	19.7952	0.503135
729	21.1712	0.335423
730	20.9314	0.335423
731	22.8436	0.335423
732	23.4282	0.167712
733	27.7805	0.167712
734	29.6301	0.167712
735	33.2573	0.167712
736	37.1006	0.167712
737	38.9691	0.167712
738	40.1384	0.167712
739	40.3781	0.167712
740	40.5553	0.167712
741	40.3061	0
742	40.5364	0
743	40.5364	0
744	40.5364	0
745	40.5364	0
746	39.9423	0
747	39.3671	0
748	36.536	0
749	35.4387	0
750	34.5718	0
751	34.7395	0
752	34.5387	0
753	33.1486	0
754	33.2206	0
755	24.6424	0
756	27.3979	0
757	28.8259	0
758	30.4452	0
759	30.5408	0
760	24.646	0
761	20.8748	0
762	17.1366	0
763	15.3827	0
764	18.4016	0
765	19.259	0
766	21.0992	0
767	21.6744	0
768	21.6744	0
769	21.8515	0
770	22.0913	0
771	22.0913	0
772	22.0913	0
773	22.0913	0
774	22.3311	0
775	22.3311	0
776	22.3311	0
777	22.3311	0
778	21.9141	0
779	21.5598	0
780	20.9125	0
781	15.2244	0
782	13.911	0
783	13.2637	0
784	11.0114	0
785	10.0098	0
786	9.4972	0
787	8.87948	0
788	8.87948	0
789	8.71177	0
790	8.71177	0
791	7.89682	0
792	7.38423	0
793	2.32912	0
794	0.814943	0
795	0.814943	0
796	0.814943	0
797	0.647231	0.167712
798	0.647231	0.167712
799	0.647231	0.167712
800	0.647231	0.167712
801	0.647231	0.167712
802	0.407471	0.167712
803	0.407471	0.335423
804	0.407471	0.335423
805	0.407471	0.335423
806	0.23976	0.335423
807	0.23976	0.335423
808	0.167712	0.335423
809	0.344884	0.335423
810	1.16929	0.335423
811	1.82598	0.335423
812	1.82598	0.335423
813	2.674	0.335423
814	4.92161	0.335423
815	46.9002	0.335423
816	51.8407	0.335423
817	56.2934	0.335423
818	120.573	0.335423
819	131.36	0.335423
820	136.737	0.335423
821	138.764	0.335423
822	141.03	0.335423
823	146.585	0.335423
824	153.207	0.335423
825	154.386	0.335423
826	155.992	0.335423
827	162.884	0
828	163.636	0
829	164.523	0
830	169.608	0
831	170.088	0
832	170.505	0
833	173	0
834	173.336	0
835	173.513	0.167712
836	173.681	0.167712
837	173.681	0.167712
838	173.503	0.167712
839	166.165	0.167712
840	165.581	0.167712
841	165.164	0.167712
842	160.85	0.167712
843	144.821	0.167712
844	84.3176	0.167712
845	59.883	0.167712
846	48.4689	0.167712
847	31.6275	0.167712
848	28.3168	0.167712
849	27.4593	0.167712
850	26.5109	0.167712
851	26.0314	0.167712
852	23.5676	0.167712
853	20.0987	0.167712
854	20.0893	0.167712
855	17.7306	0.167712
856	11.9941	0.167712
857	9.21967	0.167712
858	8.23701	0.167712
859	3.58348	0.167712
860	3.58348	0
861	3.58348	0
862	1.08778	0
863	0.752356	0
864	0.752356	0
865	0.752356	0
866	0.584644	0
867	0.752356	0
868	0.752356	0
869	1.1067	0
870	1.1067	0
871	1.1067	0
872	1.70081	0
873	1.70081	0
874	1.70081	0
875	1.45159	0
876	1.45159	0
877	1.45159	0
878	2.37165	0
879	2.37165	0
880	2.37165	0
881	2.37165	0
882	2.61141	0
883	2.61141	0
884	2.4437	0
885	2.4437	0
886	2.4437	0
887	2.4437	0
888	2.4437	0
889	2.4437	0
890	2.4437	0
891	2.4437	0
892	2.4437	0
893	2.68346	0
894	1.99369	1.80706
895	2.86063	2.89484
896	3.34015	2.89484
897	5.56302	2.89484
898	10.1245	2.89484
899	17.4047	2.89484
900	20.5287	2.82279
901	23.4956	2.82279
902	24.7275	3.06255
903	24.7275	3.06255
904	25.0723	3.06255
905	25.0098	3.06255
906	26.3562	3.06255
907	27.5066	3.06255
908	28.4562	3.06255
909	28.8731	3.06255
910	28.8731	3.06255
911	48.1827	3.06255
912	49.1843	3.06255
913	51.7957	3.06255
914	52.3804	3.06255
915	52.893	3.06255
916	53.0702	2.89484
917	53.3099	2.89484
918	53.6548	1.74447
919	53.9997	1.74447
920	56.9654	1.74447
921	67.5764	1.74447
922	67.3366	1.09724
923	66.6799	1.09724
924	65.0417	0.752356
925	64.2799	0.512596
926	63.6763	0.344884
927	50.8531	0.177173
928	44.2296	0
929	43.6449	0
930	43.6449	0
931	43.4052	0
932	42.83	0
933	43.0697	0
934	43.0697	0
935	42.6528	0
936	39.9398	0
937	38.4883	0
938	26.362	0
939	19.4609	0
940	17.1944	0
941	15.8574	0.23976
942	15.5219	0.23976
943	14.7507	0.23976
944	11.9279	0.23976
945	6.40627	0.23976
946	3.71811	0.23976
947	4.011	0.23976
948	2.91376	0.23976
949	3.05785	0.23976
950	6.43108	0.23976
951	8.28068	0.23976
952	9.29172	0.23976
953	10.2118	0.479519
954	10.5567	0.479519
955	10.9641	0.479519
956	10.9641	0.479519
957	11.2039	0.479519
958	11.2039	0.479519
959	11.6834	0.479519
960	11.6834	0.479519
961	12.1004	0.479519
962	12.1004	0.479519
963	12.1004	0.479519
964	12.1004	0.479519
965	12.1004	0.479519
966	12.0283	0.23976
967	12.0283	0.23976
968	12.0283	0.23976
969	12.0283	0.23976
970	12.0283	0.23976
971	12.2681	0.23976
972	11.3716	0.23976
973	10.2554	0.23976
974	8.85586	0.23976
975	7.05939	0.23976
976	5.5263	0
977	7.95472	1.13621
978	9.00829	1.13621
979	8.71541	1.37597
980	8.47565	2.60785
981	8.29847	2.60785
982	9.4241	2.60785
983	11.5418	2.60785
984	11.7095	2.60785
985	12.1891	2.60785
986	12.3568	2.60785
987	12.7642	2.60785
988	13.1327	2.60785
989	15.0922	2.60785
990	15.2694	2.60785
991	15.2694	2.60785
992	15.9592	2.60785
993	16.2509	2.60785
994	16.4186	2.60785
995	18.4549	2.60785
996	18.4549	2.60785
997	18.3828	2.60785
998	22.734	2.60785
999	26.7014	2.60785
1000	27.7549	2.60785
1001	31.5167	2.60785
1002	33.8978	2.20037
1003	34.7884	0.886991
1004	35.1864	0
1005	30.9899	0.416932
1006	29.0883	0.416932
1007	29.2655	0.416932
1008	29.4332	0.416932
1009	29.256	0.416932
1010	29.0883	0.416932
1011	25.9784	0.416932
1012	25.2792	0.416932
1013	25.102	0.416932
1014	24.9343	0.416932
1015	25.102	0.416932
1016	23.9422	0.416932
1017	23.9422	0.416932
1018	22.2225	0.416932
1019	22.3902	0.416932
1020	22.0453	0.416932
1021	20.8429	0.416932
1022	20.8429	0.416932
1023	19.6642	0.416932
1024	18.6106	0.416932
1025	17.8583	0.416932
1026	17.8583	0.416932
1027	13.7468	0.416932
1028	5.7685	0.416932
1029	4.83897	0.177173
1030	2.11297	0.177173
1031	1.08778	0.177173
1032	1.20236	0.177173
1033	2.29961	0
1034	3.98149	0
1035	5.58186	0
1036	5.92675	0
1037	7.27321	0
1038	8.18381	0
1039	8.18381	0
1040	9.61178	0
1041	9.61178	0
1042	9.7795	0
1043	9.7795	0
1044	9.7795	0
1045	10.1964	0
1046	10.8767	0
1047	11.1165	0
1048	11.1165	0
1049	11.1165	0
1050	11.1165	0
1051	11.5334	0
1052	11.5334	0
1053	11.5334	0
1054	11.5334	0
1055	11.7011	0
1056	11.7011	0
1057	11.4614	0.866941
1058	11.126	0.866941
1059	10.4551	0.866941
1060	9.94251	0.866941
1061	9.70275	0.866941
1062	5.16024	0.866941
1063	4.063	0.866941
1064	3.5504	0.866941
1065	2.85117	0.866941
1066	2.85117	0.866941
1067	2.68346	0.866941
1068	2.68346	0.866941
1069	2.50629	0.866941
1070	2.09882	0.866941
1071	1.92164	0.866941
1072	1.92164	0.866941
1073	1.74447	0.866941
1074	1.74447	1.34646
1075	0.23976	1.34646
1076	0.23976	1.34646
1077	0.23976	1.34646
1078	0.23976	1.34646
1079	0.23976	1.34646
1080	0.23976	0.656692
1081	0.23976	0.479519
1082	0.416932	0.479519
1083	0.584644	0.479519
1084	0.929528	0.479519
1085	0.929528	0.479519
1086	1.1067	0.479519
1087	1.1067	0.479519
1088	1.75393	0.479519
1089	1.75393	0.479519
1090	1.75393	1.07362
1091	1.92164	1.07362
1092	2.32912	1.07362
1093	3.50786	1.07362
1094	3.50786	1.07362
1095	3.50786	1.07362
1096	3.74762	1.24134
1097	3.91534	1.24134
1098	4.26968	1.24134
1099	4.84486	1.24134
1100	5.2618	1.24134
1101	5.50156	0.761817
1102	5.50156	1.00158
1103	5.98107	1.00158
1104	5.98107	1.00158
1105	6.3165	1.00158
1106	6.79602	1.34646
1107	6.97319	1.34646
1108	6.80548	1.34646
1109	6.80548	1.34646
1110	6.80548	1.34646
1111	6.62831	1.34646
1112	6.46059	1.16929
1113	6.04366	0.929528
1114	5.52161	0.929528
1115	4.86491	0.929528
1116	4.86491	0.929528
1117	4.21768	0.752356
1118	4.04997	0.752356
1119	3.22557	0.752356
1120	3.22557	0.584644
1121	3.39328	0.584644
1122	3.39328	0.584644
1123	3.03893	0.584644
1124	3.03893	0.584644
1125	3.03893	0.584644
1126	3.03893	0.584644
1127	2.79917	0.584644
1128	2.21453	0.584644
1129	1.97477	0.344884
1130	1.97477	0.177173
1131	1.7976	0.177173
1132	1.7976	0.177173
1133	0.575183	0.177173
1134	0.335423	0.177173
1135	0.335423	0.177173
1136	1.5673	0
1137	2.09882	0
1138	2.27599	0
1139	2.45316	0
1140	2.63033	0
1141	2.87009	0
1142	3.72757	0
1143	4.07246	0
1144	4.24963	0
1145	5.75434	0
1146	6.24332	0
1147	7.1008	0
1148	8.01141	0
1149	9.411	0.23976
1150	9.65076	0.23976
1151	10.3074	0.23976
1152	10.6429	0.23976
1153	10.82	0.23976
1154	11.0598	0.23976
1155	11.0598	0.407471
1156	11.0598	0.647231
1157	11.0598	0.886991
1158	11.0598	0.886991
1159	11.4141	0.886991
1160	11.8642	0.886991
1161	12.8752	0.886991
1162	13.7611	0.886991
1163	17.426	1.12675
1164	19.8887	1.12675
1165	20.8808	1.12675
1166	19.4292	1.12675
1167	19.1374	1.12675
1168	19.3146	1.12675
1169	19.3146	1.12675
1170	18.9697	1.12675
1171	17.5902	1.12675
1172	12.7631	1.12675
1173	12.7631	1.12675
1174	12.5859	1.12675
1175	12.2316	1.12675
1176	12.0639	0.886991
1177	11.647	0.886991
1178	11.4792	0.886991
1179	11.3021	0.886991
1180	11.3021	0.647231
1181	11.1249	0.647231
1182	11.1249	0.407471
1183	11.1249	0.407471
1184	10.8851	0.407471
1185	10.7174	0.23976
1186	10.3631	0.23976
1187	7.50245	0
1188	5.74019	0
1189	4.97837	0
1190	5.04096	0
1191	5.04096	0
1192	0.824404	0
1193	0.814943	0
1194	0.814943	0
1195	1.22241	0
1196	1.22241	0
1197	0.982655	0
1198	0.982655	0
1199	0.982655	0
1200	0.982655	0
1201	0.982655	0
1202	0.982655	0
1203	0.982655	0
1204	0.982655	0
1205	0.982655	0
1206	1.337	0
1207	1.57676	0
1208	1.74447	0
1209	1.74447	0
1210	1.74447	0
1211	2.72713	0
1212	2.72713	0
1213	2.72713	0
1214	2.9043	0
1215	2.9043	0
1216	2.32912	0
1217	2.674	0
1218	2.74605	0
1219	2.74605	0
1220	3.43582	0
1221	3.43582	0
1222	3.43582	0
1223	3.43582	0
1224	3.43582	0
1225	3.43582	0.167712
1226	4.02046	0.167712
1227	4.02046	0.167712
1228	4.02046	0.167712
1229	4.02046	0.167712
1230	4.02046	0.167712
1231	4.02046	0.167712
1232	4.19763	0.167712
1233	4.02046	0.167712
1234	3.67558	0.167712
1235	3.43582	0.167712
1236	2.61141	0.167712
1237	2.61141	0.167712
1238	2.61141	0.167712
1239	2.27599	0.167712
1240	2.27599	0.167712
1241	2.20394	0.167712
1242	1.78701	0.167712
1243	1.78701	0.167712
1244	1.78701	0.167712
1245	1.79647	0.167712
1246	2.2134	0.167712
1247	2.2134	0.167712
1248	1.69134	0.167712
1249	1.69134	0.335423
1250	1.9311	0.335423
1251	1.9311	0.335423
1252	1.9311	0.335423
1253	2.09882	0.335423
1254	1.75393	0.335423
1255	1.51417	0.335423
1256	1.68188	0.335423
1257	1.68188	0.335423
1258	1.68188	0.335423
1259	1.68188	0.335423
1260	1.68188	0.335423
1261	1.50471	0.335423
1262	1.50471	0.335423
1263	1.337	0.335423
1264	1.337	0.335423
1265	1.337	0.335423
1266	1.337	0.335423
1267	1.337	0.335423
1268	0.752356	0.335423
1269	0.575183	0
1270	0.575183	0
1271	0.575183	0
1272	0.335423	0
1273	0.335423	0
1274	0.910607	0
1275	0.910607	0
1276	1.15037	0
1277	2.20507	0
1278	2.37278	0
1279	2.78025	0
1280	4.55311	0
1281	10.3086	0
1282	13.6487	0
1283	13.8164	0
1284	14.6834	0
1285	14.6834	0
1286	15.0909	0
1287	15.2586	0
1288	16.4184	0
1289	16.5956	0
1290	16.8353	0
1291	16.8353	0
1292	18.1959	0
1293	18.4357	0
1294	18.4357	0
1295	18.6129	0
1296	18.6129	0
1297	18.6129	0
1298	18.6129	0
1299	18.6129	0
1300	20.1554	0
1301	20.668	0
1302	21.4393	0
1303	21.4393	0
1304	20.5287	0
1305	16.8957	0
1306	17.0728	0
1307	17.0728	0
1308	15.0591	0
1309	12.9319	0
1310	8.96932	0
1311	7.57919	0
1312	6.99455	0
1313	6.99455	0
1314	6.82684	0
1315	6.58708	0
1316	5.83472	0
1317	5.42725	0
1318	5.42725	0
1319	5.42725	0
1320	5.25954	0
1321	4.40206	0
1322	4.40206	0
1323	4.22489	0
1324	4.22489	0
1325	4.22489	0
1326	2.85004	0
1327	2.67287	0
1328	2.4957	0
1329	1.56617	0
1330	1.56617	0
1331	1.21183	0
1332	1.21183	0
1333	1.55671	0
1334	1.389	0
1335	1.04411	0
1336	1.04411	0
1337	1.04411	0
1338	1.04411	0
1339	0.866941	0
1340	0.866941	0
1341	0.512596	0
1342	1.08778	0
1343	1.32754	0
1344	1.32754	0
1345	1.32754	0
1346	1.50471	0
1347	1.50471	0
1348	1.50471	0
1349	1.50471	0
1350	1.50471	0
1351	1.50471	0
1352	1.50471	0
1353	1.50471	0
1354	1.50471	0
1355	1.50471	0
1356	1.50471	0
1357	1.50471	0
1358	1.92164	0
1359	2.41062	0
1360	2.5878	0
1361	2.93268	0
1362	3.10039	0
1363	3.10039	0
1364	3.10039	0
1365	3.93426	0
1366	4.19763	0
1367	4.19763	0.167712
1368	4.6051	0.167712
1369	4.94053	0.167712
1370	4.77282	0.407471
1371	4.94999	0.407471
1372	5.12716	0.407471
1373	5.30433	0.752356
1374	5.30433	0.752356
1375	5.48151	0.929528
1376	5.48151	1.68188
1377	5.64922	1.68188
1378	5.64922	2.08936
1379	5.64922	2.25707
1380	5.64922	2.49683
1381	5.82639	2.49683
1382	6.93309	2.49683
1383	6.99568	2.49683
1384	8.33268	2.49683
1385	14.198	2.49683
1386	17.6233	2.49683
1387	18.8693	2.49683
1388	23.263	2.49683
1389	26.6788	2.32912
1390	33.3059	2.32912
1391	41.381	2.32912
1392	49.0381	2.32912
1393	56.7767	2.50629
1394	62.316	2.50629
1395	69.9068	2.26653
1396	74.7316	2.08936
1397	76.1206	2.08936
1398	76.8293	1.92164
1399	76.3167	3.88226
1400	76.5565	3.77713
1401	76.5565	3.77713
1402	76.5565	3.20195
1403	76.5565	2.72243
1404	76.5565	2.72243
1405	75.3777	2.72243
1406	75.138	2.72243
1407	74.7836	2.72243
1408	74.2085	2.72243
1409	73.8636	2.72243
1410	63.5041	2.72243
1411	61.8754	2.72243
1412	57.8254	2.89014
1413	54.816	2.89014
1414	54.2845	2.89014
1415	53.8628	2.71297
1416	52.1715	2.71297
1417	46.8766	2.71297
1418	31.3736	4.28027
1419	32.2795	4.28027
1420	25.0146	4.28027
1421	6.84689	4.28027
1422	4.82958	3.45587
1423	4.65241	2.55941
1424	5.18393	2.55941
1425	5.00675	1.73501
1426	4.65241	1.73501
1427	4.99729	1.73501
1428	5.64452	1.73501
1429	5.64452	1.73501
1430	6.05199	1.73501
1431	6.05199	1.73501
1432	6.05199	1.73501
1433	6.05199	1.73501
1434	6.05199	1.5673
1435	6.53151	1.5673
1436	6.77127	1.5673
1437	6.77127	1.5673
1438	6.77127	1.5673
1439	6.77127	1.5673
1440	6.77127	1.39959
1441	7.35592	1.15983
1442	7.35592	0.920068
1443	6.8244	0.584644
1444	6	0.167712
1445	4.11256	0.167712
1446	4.11256	0.167712
1447	3.77713	0
1448	2.88068	0
1449	3.04839	0
1450	3.04839	0
1451	2.93381	0
1452	2.69405	0
1453	3.26923	0
1454	4.69244	0
1455	4.69244	0
1456	4.21292	0
1457	4.73497	0
1458	4.90268	0
1459	4.90268	0
1460	5.0704	0.167712
1461	5.0704	0.167712
1462	5.24757	0.167712
1463	5.24757	0.167712
1464	5.00781	0.167712
1465	5.24757	0.167712
1466	5.99992	0.167712
1467	6.16764	0.167712
1468	7.63927	0.167712
1469	8.0562	0.167712
1470	8.0562	0.167712
1471	8.0562	0.167712
1472	8.22391	0.167712
1473	8.80856	0.167712
1474	9.21603	0.167712
1475	10.5283	0.167712
1476	12.0814	0.167712
1477	13.0251	0.167712
1478	17.2853	0.167712
1479	18.4452	0.167712
1480	19.1644	0.167712
1481	26.8983	0.167712
1482	29.6727	0.167712
1483	45.6875	0.167712
1484	50.3009	0
1485	95.2671	0
1486	112.28	0
1487	115.371	0
1488	116.99	0
1489	131.888	0
1490	138.771	0
1491	141.88	0
1492	143.103	0
1493	143.888	0
1494	143.064	0
1495	142.834	0
1496	140.849	0
1497	141.017	0
1498	140.954	0
1499	140.954	0
1500	141.194	0
1501	140.61	0
1502	142.353	0
1503	137.997	0
1504	135.64	0
1505	134.729	0
1506	133.53	0
1507	129.04	0
1508	128.455	0
1509	124.866	0
1510	117.622	0
1511	112.606	0
1512	65.0957	0
1513	49.7284	0
1514	25.7754	0
1515	6.55983	0
1516	4.63818	0
1517	3.6366	0
1518	3.46889	0
1519	3.30118	0
1520	3.30118	0.23976
1521	3.30118	0.23976
1522	3.30118	0.23976
1523	3.30118	0.23976
1524	3.30118	0.23976
1525	2.71654	0.23976
1526	2.71654	0.416932
1527	2.53936	0.416932
1528	2.53936	0.416932
1529	2.53936	0.416932
1530	0.761817	0.584644
1531	0	0.584644
1532	0	0.584644
1533	0	0.584644
1534	0	0.584644
1535	0	0.584644
1536	0	0.584644
1537	0	0.584644
1538	0	0.584644
1539	0	0.584644
1540	0	0.584644
1541	0	0.584644
1542	0	0.344884
1543	0	0.344884
1544	0	0.344884
1545	0.503135	0.344884
1546	0.680308	0.344884
1547	0.680308	0.344884
1548	0.680308	0.344884
1549	1.08778	0.344884
1550	1.26495	0.344884
1551	1.26495	0.167712
1552	1.26495	0.167712
1553	1.26495	0.167712
1554	1.26495	0.167712
1555	1.26495	0.167712
1556	1.44212	0.167712
1557	1.6193	0.167712
1558	1.6193	0.23976
1559	1.85906	0.23976
1560	2.43424	0.23976
1561	2.60195	0.23976
1562	2.77912	0.23976
1563	2.77912	0.23976
1564	2.9563	0.23976
1565	3.36377	0.23976
1566	3.37323	0.23976
1567	3.37323	0.23976
1568	3.60353	0.23976
1569	3.50786	0.647231
1570	3.68504	0.647231
1571	4.10197	0.647231
1572	4.92637	0.647231
1573	4.92637	5.11293
1574	4.92637	5.29011
1575	4.92637	5.29011
1576	6.10512	5.29011
1577	5.69765	5.29011
1578	5.86536	5.29011
1579	6.03307	5.29011
1580	6.27283	5.29011
1581	6.45001	5.29011
1582	6.45001	5.29011
1583	6.45001	5.29011
1584	6.27283	5.29011
1585	6.27283	5.29011
1586	6.27283	5.29011
1587	6.09566	5.05035
1588	4.87325	5.05035
1589	4.87325	5.05035
1590	4.63349	5.05035
1591	4.2886	5.05035
1592	4.46577	5.05035
1593	3.40161	5.05035
1594	2.98468	5.05035
1595	2.98468	5.05035
1596	2.63033	4.64287
1597	2.63033	4.64287
1598	2.63033	4.64287
1599	2.63033	3.21967
1600	2.22286	0.503135
1601	2.4095	0
1602	4.64764	0
1603	12.7793	0
1604	22.4087	0
1605	24.0481	0
1606	24.2158	0
1607	24.4556	0
1608	24.4556	0
1609	24.8725	0
1610	25.1123	0
1611	25.1123	0
1612	25.1123	0
1613	25.28	0
1614	25.5197	0
1615	25.6969	0
1616	25.6969	0
1617	25.9367	0
1618	25.9992	0
1619	25.9992	0
1620	25.9992	0
1621	25.9992	0
1622	25.9992	0
1623	26.239	0
1624	26.239	0
1625	26.0713	0
1626	26.4162	0
1627	4.03105	0
1628	2.71297	0
1629	2.78502	0
1630	2.72243	0
1631	2.96219	0
1632	2.96219	0
1633	2.96219	0
1634	2.96219	0
1635	2.72243	0
1636	2.72243	0
1637	2.31496	0
1638	1.24134	0
1639	1.24134	0
1640	1.24134	0
1641	1.24134	0
1642	1.24134	0
1643	1.4811	0
1644	1.4811	0.167712
1645	1.65827	0.167712
1646	3.31654	0.167712
1647	3.49371	0.167712
1648	3.91064	0.167712
1649	14.6764	0.167712
1650	15.2611	0.167712
1651	17.7579	0.167712
1652	25.1705	0.167712
1653	33.7607	0.167712
1654	36.86	0.167712
1655	36.86	0.167712
1656	36.7974	0.167712
1657	37.8947	0.167712
1658	38.5844	0.167712
1659	38.8242	0.167712
1660	40.0171	0.167712
1661	40.2569	0.167712
1662	40.434	0.167712
1663	40.434	0.167712
1664	40.434	0.167712
1665	40.6738	0.167712
1666	40.8415	0.167712
1667	41.0092	0.23976
1668	41.1864	0.23976
1669	41.3636	0.23976
1670	41.699	0.23976
1671	41.699	0.23976
1672	37.597	0.23976
1673	35.4687	0.23976
1674	35.0612	0.23976
1675	35.0612	0.23976
1676	34.5486	0.23976
1677	29.3505	0.23976
1678	23.347	0.23976
1679	19.2875	0.23976
1680	12.6379	0.23976
1681	8.14961	0.23976
1682	6.53977	0.23976
1683	3.11455	0.23976
1684	2.76966	0.23976
1685	2.60195	0.23976
1686	2.24761	0.23976
1687	2.24761	0.23976
1688	2.07989	0.23976
1689	1.66296	0.23976
1690	1.25549	0.23976
1691	0.503135	0.23976
1692	0.680308	0.23976
1693	1.60984	0.23976
1694	1.77755	0.23976
1695	1.77755	0.23976
1696	1.77755	0.23976
1697	1.60984	0.23976
1698	1.68188	0.23976
1699	1.51417	0
1700	1.51417	0
1701	1.51417	0
1702	1.51417	0
1703	1.51417	0
1704	1.51417	0
1705	1.68188	0
1706	1.68188	0
1707	1.68188	0
1708	2.32912	0
1709	2.32912	0
1710	2.32912	0
1711	2.32912	0
1712	2.32912	0
1713	2.32912	0
1714	2.1614	0
1715	2.51575	0
1716	2.51575	0
1717	2.51575	0
1718	2.10828	0
1719	2.10828	0
1720	3.44528	0
1721	3.68504	0
1722	4.19763	0
1723	6.34957	0
1724	7.89682	0
1725	9.89052	0
1726	11.237	0
1727	11.6444	0
1728	11.6444	0
1729	11.6444	0
1730	11.8122	0
1731	11.6444	0
1732	11.8122	0
1733	12.3342	0
1734	12.5114	0
1735	12.5114	0
1736	12.5114	0
1737	11.8642	0
1738	11.8642	0
1739	11.8642	0
1740	11.8642	0
1741	11.8642	0
1742	11.8642	0
1743	11.8642	0
1744	11.1744	0
1745	11.9457	0
1746	7.8957	0
1747	7.3831	0
1748	7.14334	0
1749	5.08819	0
1750	4.58505	0
1751	3.07088	0
1752	2.726	0
1753	2.726	0
1754	2.97522	0
1755	2.63979	0
1756	2.63979	0
1757	2.63979	0
1758	2.81697	0
1759	2.47208	0
1760	3.16185	0
1761	3.57878	0
1762	3.22444	0
1763	5.51935	0.177173
1764	7.42094	0.177173
1765	7.58866	0.177173
1766	9.21741	0.177173
1767	9.15483	0.177173
1768	10.0844	0.177173
1769	12.097	0.177173
1770	12.5044	0.177173
1771	12.4419	0.177173
1772	12.9214	0.177173
1773	12.2221	0.177173
1774	12.3899	0.177173
1775	12.6296	0.177173
1776	12.6296	0.177173
1777	12.6296	0.354345
1778	12.6296	0.354345
1779	12.6296	0.354345
1780	12.6296	0.354345
1781	12.6296	0.354345
1782	12.3899	0.354345
1783	12.1501	0.354345
1784	12.1406	0.594105
1785	12.1406	0.594105
1786	11.9635	0.594105
1787	11.7957	0.416932
1788	10.5934	0.416932
1789	10.5934	0.416932
1790	10.0713	0.416932
1791	7.90159	0.416932
1792	5.30433	0.416932
1793	3.97679	0.416932
1794	2.97522	0.416932
1795	2.97522	0.416932
1796	2.39057	0.416932
1797	2.20394	0.416932
1798	1.26495	0.416932
1799	1.02519	0.416932
1800	0.84802	0.416932
1801	0.84802	0.416932
1802	0.680308	0.416932
1803	0.680308	0.23976
1804	0.84802	0.23976
1805	0.84802	0.23976
1806	0.84802	0.23976
1807	0.84802	0.23976
1808	0.670847	0.23976
1809	0.670847	0
1810	0.670847	0
1811	0.670847	0
1812	0.838559	0
1813	0.670847	0
1814	0.670847	0
1815	0.670847	0
1816	0.670847	0
1817	0.670847	0
1818	0.670847	0
1819	0.670847	0
1820	0.670847	0
1821	0.670847	0
1822	0.503135	0
1823	0.503135	0
1824	0.575183	0.167712
1825	0.575183	0.167712
1826	0.575183	0.167712
1827	0.575183	0.167712
1828	0.575183	0.167712
1829	0.575183	0.167712
1830	0.575183	0.167712
1831	0.575183	0.167712
1832	0.575183	0.167712
1833	0.752356	0.167712
1834	0.752356	0.167712
1835	0.752356	0.167712
1836	0.752356	0.167712
1837	0.584644	0.167712
1838	0.824404	0.167712
1839	1.35592	0.167712
1840	2.10828	0.167712
1841	2.87955	0.167712
1842	5.06101	0.167712
1843	5.47794	0.167712
1844	6.66138	0.167712
1845	9.11454	0.167712
1846	10.0441	0.167712
1847	11.7165	0.167712
1848	12.0614	0.167712
1849	12.4063	0.167712
1850	13.3263	0.167712
1851	13.5661	0
1852	13.7338	0
1853	14.1507	0
1854	14.1507	0
1855	14.3279	0
1856	14.3279	0
1857	14.3279	0
1858	14.3279	0
1859	14.3279	0
1860	14.5677	0
1861	14.5677	0
1862	14.7354	0
1863	13.9736	0
1864	13.3263	0
1865	11.7307	0
1866	11.7307	0
1867	11.7307	0
1868	11.7307	0
1869	11.3952	0
1870	11.2181	0.23976
1871	10.7055	0.23976
1872	9.20075	0.23976
1873	4.91691	0.23976
1874	4.91691	0.23976
1875	4.91691	0.23976
1876	4.40432	0.23976
1877	4.22714	0.23976
1878	4.05943	0.23976
1879	2.97165	0.23976
1880	2.97165	0.23976
1881	2.97165	0.23976
1882	2.55472	0.23976
1883	2.37755	0.23976
1884	2.37755	0.23976
1885	2.37755	0.23976
1886	2.37755	0.23976
1887	2.72243	0.23976
1888	2.72243	0.23976
1889	3.79606	0.23976
1890	3.13936	0.23976
1891	3.6425	0
1892	3.81967	0
1893	3.98738	0
1894	4.39485	0
1895	4.73974	0
1896	5.07516	0
1897	5.07516	0
1898	5.00311	0
1899	5.00311	0
1900	5.00311	0
1901	5.65035	0
1902	5.23341	0
1903	5.23341	0
1904	5.41059	0
1905	5.5783	0
1906	5.5783	0
1907	6.34011	0
1908	7.15506	0.647231
1909	7.73024	0.647231
1910	7.73024	0.647231
1911	8.42001	0.647231
1912	8.42001	0.647231
1913	9.09086	0.647231
1914	9.49833	0.647231
1915	9.15344	0.647231
1916	9.15344	0.647231
1917	9.15344	0.647231
1918	8.44363	0.647231
1919	9.24798	0.647231
1920	8.6728	0.647231
1921	8.84997	0.647231
1922	9.08973	0.647231
1923	8.34683	0.647231
1924	8.17912	1.64881
1925	8.00195	2.49683
1926	8.41888	2.49683
1927	8.41888	2.49683
1928	7.59448	2.49683
1929	7.52243	2.49683
1930	7.52243	2.32912
1931	7.34526	1.8496
1932	7.17755	1.8496
1933	6.60236	1.8496
1934	6.42519	1.8496
1935	5.75434	3.47948
1936	5.51458	5.59835
1937	4.24963	5.94323
1938	4.08192	6.85384
1939	4.1965	7.0936
1940	4.1965	7.33336
1941	4.36422	7.51053
1942	4.69964	8.73294
1943	4.35476	8.9727
1944	4.35476	8.9727
1945	4.35476	8.80499
1946	4.115	8.56523
1947	3.76065	8.22035
1948	2.03623	8.22035
1949	1.68188	7.87546
1950	1.44212	7.54004
1951	1.44212	7.12311
1952	1.44212	7.12311
1953	1.26495	7.12311
1954	1.02519	7.12311
1955	1.02519	7.12311
1956	0.85748	7.30028
1957	0.85748	6.89281
1958	0.85748	6.89281
1959	0.85748	6.55739
1960	1.03465	6.31763
1961	0.85748	6.14991
1962	0.416932	3.28815
1963	0.416932	3.04839
1964	0.416932	0.344884
1965	0.416932	0.344884
1966	0.594105	0.177173
1967	0.771277	0.177173
1968	1.29333	0.177173
1969	1.29333	0.177173
1970	1.47051	0.177173
1971	1.63822	0.177173
1972	1.63822	0.177173
1973	2.73546	0.177173
1974	3.88582	0.177173
1975	3.88582	0.177173
1976	4.23071	0.177173
1977	4.23071	0.177173
1978	4.23071	0.177173
1979	4.71023	0
1980	4.70077	0
1981	4.70077	0
1982	5.10824	0
1983	5.10824	0
1984	5.10824	0
1985	4.86848	0
1986	5.22283	0
1987	5.22283	0
1988	5.22283	0.344884
1989	6.21494	0.344884
1990	6.4547	0.344884
1991	7.89682	0.344884
1992	7.84483	0.344884
1993	7.84483	0.344884
1994	8.67869	0.344884
1995	9.44051	0.344884
1996	9.60822	0.344884
1997	9.94364	0.344884
[truncated: 27,906 more rows]

## Sheet: Fig4
Figure 4b						Figure 4c						Figure 4d						Figure 4e						Figure 4f
gRNA						sgRNA, S						sgRNA, ORF6						sgRNA, ORF7a
position	seq	16 hpi	24 hpi	36hpi		position	seq	16 hpi	24 hpi	36hpi		position	seq	16 hpi	24 hpi	36hpi		position	seq	16 hpi	24 hpi	36hpi				Transfection (Lipo2000 3ul/48h)				average
50		0.0817567	0.253493	0.280259		50		0	0.484289	0.362188		50		0.192922	1.05008	1.15212		50		0.0627147	0.440654	0.611281		Cell line	FLUC	Fluc : pGL3-control(2ug)	BLANK	162	137	149.5	translation		Translation efficiency
51		1.22675	1.53479	1.66762		51		0	1.93961	1.82212		51		1.64158	2.63341	2.82182		51		1.11031	1.87381	2.19294		Calu3	RLUC	Rluc : reporters (2ug)	FLuc activity	FLuc-BLANK	Rluc activity	RLuc-BLANK	RLuc/Fluc activity	Rluc/Fluc mRNA	Luc activity/Luc mRNA	relative Ratio
52		0.553578	0.66393	0.940935		52		0	1.01463	1.08289		52		0.90087	1.6775	2.05492		52		0.467329	0.954907	1.43625		Uninfected	1SET	S-CUG-AUG-RLUC	2764	2614.5	40609	40459.5	15.475	0.882703	17.5314	1
53		0.19384	0.402625	0.479544		53		0	0.694556	0.590769		53		0.401218	1.31586	1.48219		53		0.152878	0.642241	0.895679				S-CCG-AUG-RLUC	3995	3845.5	44880	44730.5	11.6319	0.864537	13.4545	0.76745
54		0.115359	0.228574	0.257764		54		0	0.445823	0.335292		54		0.26042	0.997087	1.107		54		0.0892634	0.404257	0.574987				ORF6-CUG-RLUC	6634	6484.5	36772	36622.5	5.6477	0.882703	6.39819	1
55		0.0472938	0.0964648	0.103516		55		0	0.215701	0.141975		55		0.117481	0.624036	0.691728		55		0.0359444	0.190824	0.282429				ORF6-CCG-RLUC	4146	3996.5	25411	25261.5	6.32091	0.95705	6.60457	1.03226
56		0.0600538	0.0822393	0.0787915		56		0	0.187287	0.109166		56		0.146252	0.566869	0.590522		56		0.0458008	0.165093	0.224556				ORF7a-CUG-RLUC	5433	5283.5	53068	52918.5	10.0158	0.721965	13.873	1
57		0.0472938	0.0827996	0.0662126		57		0	0.188424	0.0922312		57		0.117481	0.569232	0.531094		57		0.0359444	0.166119	0.193288				ORF7a-CCG-RLUC	8328	8178.5	61463	61313.5	7.49691	0.874583	8.57199	0.617891
58		0.229313	0.498701	0.414796		58		0	0.817412	0.518127		58		0.459093	1.45885	1.38509		58		0.18232	0.761615	0.809047			2SET	S-CUG-AUG-RLUC	3020	2870.5	33500	33350.5	11.6184	0.652176	17.8148	1
59	C	1.71363	2.3368	2.62144		59	C	0	2.74823	2.77847		59	C	2.13968	3.44542	3.78345		59	C	1.59148	2.68174	3.15266				S-CCG-AUG-RLUC	4032	3882.5	43500	43350.5	11.1656	0.694157	16.0851	0.902911
60	U	1.22491	1.64697	2.03835		60	U	0	2.05359	2.19448		60	U	1.63967	2.74832	3.19761		60	U	1.10852	1.9876	2.56749				ORF6-CUG-RLUC	6848	6698.5	46118	45968.5	6.86251	0.708742	9.68265	1
61	G	0.491271	1.00224	1.36108		61	G	0	1.38756	1.51264		61	G	0.824012	2.07091	2.50608		61	G	0.410695	1.32387	1.87947				ORF6-CCG-RLUC	5537	5387.5	30365	30215.5	5.60845	1.03526	5.4174	0.559496
62		1.16046	1.78927	1.94554		62		0	2.19759	2.10138		62		1.57251	2.89319	3.10391		62		1.04542	2.13142	2.47401				ORF7a-CUG-RLUC	5989	5839.5	38038	37888.5	6.48831	0.608502	10.6628	1
63		1.03793	1.42459	1.41428		63		0	1.82711	1.56651		63		1.44348	2.51972	2.5614		63		0.926058	1.76156	1.93426				ORF7a-CCG-RLUC	7257	7107.5	58522	58372.5	8.2128	0.697372	11.7768	1.10448
64		0.634054	1.05665	1.09618		64		0	1.44529	1.24281		64		0.996759	2.13046	2.22548		64		0.541498	1.38124	1.60284			3SET	S-CUG-AUG-RLUC	2278	2128.5	31181	31031.5	14.579	0.777366	18.7544	1
65		0.538106	0.860158	1.06572		65		0	1.23442	1.21157		65		0.882021	1.9115	2.19247		65		0.453198	1.17197	1.57048				S-CCG-AUG-RLUC	5559	5409.5	50739	50589.5	9.35197	0.716978	13.0436	0.695495
66		0.114163	0.32441	0.362563		66		0.143282	0.755578	0.859091		27057		0.258104	1.18535	1.3007		66		0.0883108	0.539551	0.735595				ORF6-CUG-RLUC	3686	3536.5	16518	16368.5	4.62845	0.790955	5.85172	1
67		0.0267001	0.130268	0.247274		67		0.0349365	0.552987	0.776694		27058		0.0686321	0.741242	1.08512		67		0.0349365	0.551047	1.0245				ORF6-CCG-RLUC	5503	5353.5	31558	31408.5	5.86691	1.04729	5.60197	0.95732
68		0.0351837	0.171592	0.278279		68		0.0597805	0.64496	0.607277		27059		0.0891422	0.860272	1.14824		68		0.0597805	0.463709	0.694248				ORF7a-CUG-RLUC	5533	5383.5	36890	36740.5	6.82465	0.968171	7.04901	1
69		0	0.0343342	0.0549708		69		0	0.0978829	0.188041		27060		0	0.314068	0.471854		69		0.264271	0.428322	0.848576				ORF7a-CCG-RLUC	6533	6383.5	47185	47035.5	7.36829	0.872564	8.44441	1.19796
70		0	0.0312468	0.0876113		70		0	0	0		27061		0	0.269187	0.327583		70		0.198204	0.557225	0.955286
71		0.00478657	0.0236968	0.0672332		71		0	0	0.193972		27062		0	0.272892	0.850494		71		0	0.35488	0.625237								average
72		0	0	0		72		0	0	0		27063		0	0	0		72		0.100139	0.152698	0.316618					BLANK	129	122	125.5
73		0	0	0.00736954		73		0	0	0		27064		0	0	0.305368		73		0	0	0.193972		Infected (36h)	1SET	S-CUG-AUG-RLUC	6765	6639.5	96063	95937.5	14.4495	0.494257	29.2348	1
74		0	0	0.00736954		21570		0	0	0		27065		0	0.157537	0.512176		27396		0.120253	0.603477	1.31346				S-CCG-AUG-RLUC	10243	10117.5	50085	49959.5	4.93793	0.679871	7.26304	0.248438
75		0	0	0.0153624		21571		0	0	0		27066		0	0	0		27397		0	0.43157	1.44261				ORF6-CUG-RLUC	10506	10380.5	56503	56377.5	5.4311	0.681444	7.96998	1
76		0	0.272892	0.403141		21572		0	0	0		27067		0	0	0		27398		1.00234	2.09244	2.66685				ORF6-CCG-RLUC	7791	7665.5	51726	51600.5	6.73152	0.833161	8.0795	1.01374
77		0	0.498926	1.25296		21573		0	0	0		27068		0	0.152698	0		27399		0.214327	0.65149	1.23155				ORF7a-CUG-RLUC	6288	6162.5	25050	24924.5	4.04454	0.65444	6.18016	1
78		0	0.157537	0.913472		21574		0	0	0		27069		0	0	0		27400		0.100139	0.721082	1.01312				ORF7a-CCG-RLUC	11088	10962.5	86809	86683.5	7.90727	0.747425	10.5794	1.71183
79		0.100139	0.272892	0		21575		0	0	0		27070		0	0.152698	0		27401		0.100139	0.648393	1.21188			2SET	S-CUG-AUG-RLUC	3586	3460.5	59316	59190.5	17.1046	1.01396	16.8691	1
80		0	0.551436	0.755598		21576		0	0	0.193972		27071		0	0.269187	0		27402		0	0.157537	0.429614				S-CCG-AUG-RLUC	9869	9743.5	56071	55945.5	5.74183	0.97716	5.87604	0.348331
81		0	0.496728	0.412146		21577		0	0	0		27072		0	0.152698	0		27403		0.214327	0.363949	0.327583				ORF6-CUG-RLUC	14308	14182.5	62296	62170.5	4.38361	0.652176	6.72151	1
82		0	0.719765	1.27945		21578		0	0	0.193972		27073		0	0	0		27404		0	0.498926	0				ORF6-CCG-RLUC	10380	10254.5	43398	43272.5	4.21985	0.834124	5.05903	0.752663
83		0.120253	0.918563	1.47103		21579		0	0	0.305368		27074		0	0	0.178988		27405		0	0.35488	0				ORF7a-CUG-RLUC	4986	4860.5	20519	20393.5	4.19576	0.676737	6.19999	1
84		0	0.725008	1.26265		21580		0	0	0		27075		0	0.157537	0		27406		0	0	0				ORF7a-CCG-RLUC	9335	9209.5	98849	98723.5	10.7197	0.814131	13.1671	2.12373
85		0	0.492299	1.10373		21581		0	0	0		27076		0	0	0		27407		0	0.681962	0.563032			3SET	S-CUG-AUG-RLUC	3771	3645.5	51929	51803.5	14.2103	1.13813	12.4856	1
86		0.198204	0.8477	1.49662		21582		0	0.360947	0.178988		27077		0	0	0.316618		27408		0	0.157537	0.614184				S-CCG-AUG-RLUC	8105	7979.5	52044	51918.5	6.50649	1.02811	6.32857	0.506869
87		0.264271	0.978016	1.75323		21583		0	0.157537	0.316618		27078		0	0.157537	0.420968		27409		0.361094	1.41034	1.51193				ORF6-CUG-RLUC	8128	8002.5	42607	42481.5	5.30853	0.852635	6.22603	1
88		0.100139	0.551436	1.28066		21584		0	0.157537	0		27079		0.100139	0	0		27410		1.41447	2.63938	3.14557				ORF6-CCG-RLUC	9305	9179.5	39464	39338.5	4.28547	0.974905	4.39579	0.706034
89		0.100139	0.598276	0.950152		21585		0.120253	0	0.412146		27080		0	0.269187	0.193972		27411		0.774215	1.7164	2.40268				ORF7a-CUG-RLUC	5376	5250.5	23000	22874.5	4.35663	1.03526	4.20823	1
90		0	0.494519	0.891512		21586		0	0	0.193972		27081		0	0.357924	0.178988		27412		0.372238	1.10089	1.58731				ORF7a-CCG-RLUC	10804	10678.5	99796	99670.5	9.33375	0.99539	9.37699	2.22825
91		0	0.598276	0.862101		21587		0.100139	0.272892	0.575446		27082		0.120253	0.501113	0.935388		27413		0.357191	1.26973	1.75263
92		0	0.686256	0.95783		21588		0.120253	0.501113	0.976748		27083		0	0.60691	0.947562		27414		0.100139	0.87201	1.27505
93		0.100139	1.15535	1.1817		21589		0	0.439184	0.420968		27084		0	0	0.316618		27415		0.357191	1.34579	1.65235
94		0.120253	0.844744	1.11558		21590		0	0.157537	0		27085		0	0	0		27416		0.690953	1.97646	2.33258				1SET	2SET	3SET	average	stdev	ttest
95		0	0.646836	0.755598		21591		0	0.157537	0.178988		27086		0	0.683398	0.723649		27417		0.636507	1.23958	1.79494		Uninfected	S-CUG-RLUC	1	1	1	1	0
96		0	0.269187	0.403141		21592		0	0	0.490403		27087		0.120253	0	0.193972		27418		0.630478	1.78106	1.88599			S-CCG-RLUC	0.76745	0.902911	0.695495	0.788619	0.0859901	0.0254345
97		0	0.265449	0		21593		0	0	0.316618		27088		0	0.157537	0		27419		0.839034	2.2851	2.44479			ORF6-CUG-RLUC	1	1	1	1	0
98		0	0	0		21594		0.100139	0.761782	1.01451		27089		0.278154	1.12794	1.38353		27420		0.493288	1.46323	1.64237			ORF6-CCG-RLUC	1.03226	0.559496	0.95732	0.849691	0.207467	0.363471
99		0	0.157537	0.178988		21595		0	0.269187	0.178988		27090		0.120253	0.152698	0.193972		27421		0.345649	1.02088	1.26313			ORF7a-CUG-RLUC	1	1	1	1	0
100		0	1.03159	0.556689								27091		0.100139	0.269187	0.66495									ORF7a-CCG-RLUC	0.617891	1.10448	1.19796	0.973442	0.254292	0.889726
101		0.372238	0.977288	1.13392								27092		0	0.363949	0.625237
102		0	0.360947	0								27093		0.120253	0	0
103		0	0	0								27094		0	0.269187	0.569283
104		0	0.35488	0.316618								27095		0	0.553374	1.03964										1SET	2SET	3SET	average	stdev	ttest
105		0	0.269187	0								27096		0	0	0								Infected	S-CUG-RLUC	1	1	1	1	0
106		0	0.272892	0								27097		0	0	0.316618									S-CCG-RLUC	0.248438	0.348331	0.506869	0.367879	0.106406	0.00109851
107		0.100139	0.496728	1.12431								27098		0.484882	1.44898	1.88941									ORF6-CUG-RLUC	1	1	1	1	0
108		0	0.35488	0.811002								27099		0.100139	0.687678	1.08593									ORF6-CCG-RLUC	1.01374	0.752663	0.706034	0.824146	0.135409	0.140146
109		0	0	0.178988								27100		0.120253	0.983798	1.25344									ORF7a-CUG-RLUC	1	1	1	1	0
110		0.214327	1.06554	1.80216								27101		0.100139	0.434123	0.719277									ORF7a-CCG-RLUC	1.71183	2.12373	2.22825	2.02127	0.22293	0.00292544
111		0	0.152698	0.193972								27102		0.100139	0.269187	0.952727
112		0	0	0.412146								27103		0.214327	0.722394	1.0255
113		0	0.152698	0.193972								27104		0.120253	0.875708	1.10914
114		0	0.152698	0								27105		0.278154	0.439184	0.66495
115		0	0	0								27106		0	0	0.178988
116		0	0	0.178988								27107		0.278154	1.0691	1.38826
117		0	0	0.178988								27108		0.100139	0.756967	1.08404
118		0	0	0								27109		0	0	0.630659
119		0	0	0								27110		0.249929	1.02088	1.52809
120		0	0	0								27111		0.120253	0.492299	0.868381
121		0	0	0								27112		0	0.152698	0.619746
122		0	0	0								27113		0	0.157537	0.927299
123		0	0	0								27114		0.100139	0	0.316618
124		0	0	0								27115		0	0.152698	0
125		0	0	0.178988								27116		0.198204	1.33137	1.70766
126		0.100139	0	0								27117		0	0.603477	1.05816
127		0	0	0								27118		0	0.434123	0.412146
128		0	0	0.193972								27119		0.120253	0	0.877633
129		0	0	0								27120		0	0	0.482896
130		0	0	0								27121		0	0	0
131		0	0.265449	0.178988								27122		0.100139	0.157537	0.193972
132		0	0	0								27123		0.264271	1.45917	1.79207
133		0	0.152698	0								27124		0.120253	0.60175	1.26187
134		0	0	0								27125		0.18146	0.605197	0.97917
135		0	0.157537	0.193972								27126		0.18146	0.498926	0.952727
136		0	0	0								27127		0.18146	0.686256	0.927299
137		0	0	0								27128		0	0.157537	0.305368
138		0	0	0								27129		0	0.43666	0.66495
139		0	0	0								27130		0.100139	0.598276	1.17155
140		0	0	0								27131		0.345649	1.03543	1.42393
141		0	0	0								27132		0.333791	0.893265	1.09826
142		0	0	0								27133		0	0.496728	0.80743
143		0.100139	0.152698	0.575446								27134		0.18146	0.815651	1.02982
144		0	0	0.178988								27135		0.278154	0.959089	1.30556
145		0	0	0								27136		0.18146	1.06792	1.49881
146		0	0.157537	0								27137		0.663707	1.56414	1.92516
147		0	0.157537	0.581522								27138		0.760933	1.60604	2.06144
148		0.100139	0	0.193972								27139		0.333791	0.965126	1.58131
149		0	0	0								27140		0.278154	0.755755	1.33126
150		0	0	0								27141		0.120253	0.494519	0.619746
151		0	0	0.193972								27142		0	0.269187	0.305368
152		0.100139	0.157537	0								27143		0	0.43157	0.679638
153		0.249929	0.494519	0.305368								27144		0	0.43666	0.429614
154		0	0	0.420968								27145		0.100139	0.496728	0.79284
155		0.291608	0	0.178988								27146		0.436967	1.36898	1.62128
156		0.100139	0.549489	0.877633								27147		0.333791	1.27195	1.68396
157		0	0	0								27148		0.545684	1.74477	2.25242
158		0	0.269187	0.420968								27149		1.40059	2.46249	2.91778
159		0.120253	0.157537	0.619746								27150		0.918021	1.83304	2.3743
160		0	0	0								27151		0.84775	1.51714	2.24792
161		0	0	0								27152		0.986586	2.22108	2.5898
162		0.100139	0.152698	0.727977								27153		0	0.843754	1.25807
163		0	0.960606	1.44859								27154		0.120253	0.649944	0.837303
164		0	0.157537	0.674797								27155		0	0.608617	0.924568
165		0.120253	0.157537	0.505039								27156		0.264271	1.04113	1.27505
166		0	0.357924	0.871487								27157		0.100139	0.603477	0.679638
167		0	0	0.316618								27158		0	0	0.575446
168		0	0	0.193972								27159		0	0.269187	0.178988
169		0	0.357924	0.193972								27160		0	0.157537	0.178988
170		0	0	0.316618								27161		0	0.439184	0.563032
171		0	0	0								27162		0	0	0.178988
172		0	0	0								27163		0	0	0.178988
173		0	0	0								27164		0	0.43157	0.625237
174		0	0	0.193972								27165		0	0	0.178988
175		0	0	0								27166		0	0	0
176		0	0.152698	0.512176								27167		0.120253	0.269187	0.316618
177		0.100139	0.152698	0.178988								27168		0	0	0
178		0	0.157537	0.316618								27169		0.100139	0.152698	0
179		0	0	0								27170		0	0.272892	0.82714
180		0	0	0								27171		0	0.648393	1.14064
181		0	0	0.316618								27172		0	0	0.178988
182		0	0	0.193972								27173		0	0.43666	0.843948
183		0.120253	0.152698	0.305368								27174		0.100139	0.157537	0.505039
184		0	0	0								27175		0	0.269187	0.723649
185		0	0	0								27176		0.333791	1.00718	1.37754
186		0	0	0.193972								27177		0.393704	1.14484	1.96106
187		0	0	0								27178		0	0.272892	0.420968
188		0	0	0								27179		0	0.157537	0.316618
189		0	0	0								27180		0	0.157537	0.327583
190		0	0.152698	0.193972								27181		0.100139	0.152698	0.679638
191		0	0	0								27182		0.249929	1.19391	1.55254
192		0	0	0.316618								27183		0.100139	0.872937	1.74556
193		0	0	0.327583								27184		0	0	0.497783
194		0	0	0								27185		0	0.43157	0.316618
195		0	0.157537	0								27186		0	0.363949	0.723649
196		0.100139	0	0.178988								27187		0	0	0
197		0	0	0								27188		0	0	0.327583
198		0	0	0.178988								27189		0	0	0.327583
199		0	0.152698	0.420968								27190		0	0	0
200		0	0	0								27191		0	0.35488	0.412146
201		0	0	0								27192		0	0	0.305368
202		0	0	0								27193		0.100139	0.152698	0.563032
203		0	0	0								27194		0	0.605197	0.763607
204		0	0	0								27195		0	0	0
205		0	0	0.193972								27196		0	0.152698	0
206		0	0	0								27197		0	0.429002	0
207		0	0	0								27198		0	0.157537	0.305368
208		0	0	0								27199		0	0.152698	0
209		0	0	0								27200		0.214327	0	0.178988
210		0	0.152698	0.193972								27201		0.120253	0	0.327583
211		0	0	0								27202		0	0	0.178988
212		0	0	0								27203		0.18146	0.360947	0.669902
213		0	0	0								27204		0	0.152698	0.490403
214		0	0	0.193972								27205		0	0	0
215		0	0	0								27206		0	0	0
216		0	0	0								27207		0	0.269187	0.193972
217		0	0	0								27208		0	0	0
218		0	0	0								27209		0	0	0
219		0	0	0								27210		0	0.152698	0.305368
220		0	0	0.193972								27211		0	0.269187	0
221		0	0	0								27212		0.100139	0.152698	0
222		0	0	0								27213		0	0	0.193972
223		0	0	0.193972								27214		0	0	0.178988
224		0	0.152698	0.178988								27215		0	0	0
225		0	0	0.178988								27216		0	0.152698	0
226		0	0	0.193972								27217		0	0	0.193972
227		0	0.157537	0								27218		0	0.265449	0.569283
228		0	0	0								27219		0	0	0
229		0	0.269187	0.497783								27220		0.100139	0	0
230		0	0	0								27221		0	0.152698	0.429614
231		0	0	0								27222		0	1.0405	1.42426
232		0	0.152698	0								27223		0	0.269187	0.178988
233		0	0	0.178988								27224		0	0.360947	0.679638
234		0	0.357924	0.316618								27225		0	0.645274	1.06539
235		0.249929	1.08272	1.46506								27226		0	0	0
236		0	0	0.569283								27227		0	0	0.193972
237		0.100139	0.269187	0.862101								27228		0	0	0.412146
238		0	0.434123	0.684425								27229		0	0	0.505039
239		0	0	0.193972								27230		0	0.152698	0.178988
240		0	0	0.193972								27231		0.120253	0.269187	1.06933
241		0	0	0.193972								27232		0	0	0.193972
242		0	0.157537	0.305368								27233		0.100139	0.272892	0.840638
243		0	0.269187	0.80743								27234		0.100139	1.05259	1.73083
244		0	0.265449	0.305368								27235		0.333791	0.918563	1.53055
245		0	0	0								27236		0.703161	1.62479	2.40504
246		0	0	0								27237		0.624364	1.5525	2.2462
247		0.100139	0.265449	0.316618								27238		0.198204	0.788989	1.37621
248		0	0	0								27239		0.100139	0.269187	1.12431
249		0	0	0								27240		0.309059	1.21797	1.77492
250		0	0.269187	0
251		0	0	0.178988
252		0	0	0.193972
253		0	0	0
254		0	0	0
255		0	0	0
256		0	0	0
257		0	0	0
258		0	0	0
259		0	0	0.305368
260		0	0.157537	0
261		0	0	0
262		0	0	0
263		0	0	0
264		0	0	0
265		0	0	0
266		0.590147	1.463	1.89542
267		0.120253	0.725008	1.23425
268		0	0	0.412146
269		0	0.157537	0.420968
270		0	0.157537	0
271		0	0	0.327583
272		0	0	0.429614
273		0	0	0.193972
274		0.214327	0.157537	0
275		0	0.357924	0.512176
276		0	0	0.327583
277		0	0	0
278		0	0	0.490403
279		0	0	0
280		0	0.157537	0
281		0	0.360947	0.412146
282		0	0.357924	0.636014
283		0.120253	0	0.193972
284		0	0	0.178988
285		0	0	0
286		0	0.269187	0.847234
287		0.120253	0.725008	1.06415
288		0	0	0.429614
289		0	0	0.193972
290		0	0.152698	0
291		0	0	0
292		0	0	0
293		0	0	0
294		0	0	0
295		0	0	0
296		0	0	0
297		0	0	0
298		0	0	0
299		0	0.152698	0.193972

## Sheet: Fig5
Figure 5a-g
RPF-seq											RPF-seq mean log2 fold changes for clusters
id	0h	1h	2h	4h	12h	16h	24h	36h	cluster		cluster	0h	1h	2h	4h	12h	16h	24h	36h
TMEM173	-1.60175e-06	-0.00105721	-0.0389864	-0.342567	-2.37115	-1.89816	-1.22716	0.0630446	green		green	0.00217212	-0.017243	-0.068478	-0.287732	-2.04462	-2.28718	-2.22849	-1.75006
PPP1R14B	1.33944e-07	0.000451236	0.0222903	0.309065	3.66066	4.38878	4.43099	3.74172	yellow		orange	0.0354599	-0.139185	-0.961587	-2.29065	-0.701016	-0.782072	-0.449461	-0.190107
IFIT3	2.70289e-06	0.00161134	0.0542864	-0.123118	0.246722	1.14028	4.26472	5.55614	purple		pink	0.273383	0.380496	0.831175	2.0258	0.662366	0.305421	0.085255	0.031234
MFSD4A	-1.73944e-06	0.000418181	0.0235941	-0.375723	-2.14214	-1.86899	-1.08569	-2.63479	green		purple	3.35929e-07	0.000109	-0.028956	-0.224386	0.005149	0.298347	2.02582	3.52701
AARS2	-2.18878e-06	-0.00111991	-0.0753353	-0.445465	-0.538822	-2.2599	-0.990322	-0.0893904	green		yellow	1.16266e-06	0.006363	0.06051	0.396599	1.83298	2.1519	2.13117	1.75015
SMIM29	4.47463e-07	0.000444857	0.0238235	0.122022	0.213577	0.609905	3.31993	3.58906	purple
KRT10	-8.427e-07	-0.000136615	0.0100302	0.0655011	3.85454	3.78357	3.55013	2.73584	yellow		RPF-seq stdev. log2 fold changes for clusters
HELZ2	1.66402e-06	-0.000361883	-0.0265023	-1.27496	-0.601841	0.131651	1.9184	2.67912	purple		cluster	0h	1h	2h	4h	12h	16h	24h	36h
CTSV	-1.50477e-06	0.00123346	0.0462484	0.0961937	-1.48299	-2.18697	-2.3506	-1.92246	green		green	0.083781	0.216179	0.333276	0.486959	0.800649	0.787601	0.90051	1.01219
CERCAM	-2.48181e-06	0.000717859	-0.0294422	-0.139463	-2.0432	-1.77932	-1.1332	-0.69665	green		orange	0.215698	0.435826	0.820356	0.49925	0.516529	0.700262	0.59619	0.577111
PRKD2	5.44046e-07	-0.00433726	-1.07339	-2.08644	-1.30099	-1.22379	-0.0437082	0.493916	orange		pink	0.785708	0.700544	1.01856	0.964031	0.675493	0.353016	0.623697	0.390405
FAM234B	-4.90142e-07	0.000287997	-0.120788	-0.475449	-2.0299	-1.50332	-0.767698	-1.22928	green		purple	3e-06	0.00109	0.15407	0.453901	0.551558	0.592402	1.4161	1.53207
CTTNBP2NL	-5.75025e-06	-0.00318142	-1.53639	-2.01551	0.130621	-0.146562	-0.184445	0.280916	orange		yellow	9e-06	0.068009	0.281283	0.758919	0.786472	0.736528	0.843241	1.13911
RPL32	5.1815e-06	-0.00328797	-0.25591	-0.489277	-2.12025	-2.11898	-1.7546	-1.92321	green
FGF19	-1.29806e-07	0.000203427	-0.0996071	-1.99197	-4.33595	-5.97665	-4.94691	-4.08271	green
ZNF511	-1.82462e-06	-0.000162873	-0.0306537	-0.0592168	1.56139	2.00119	2.04232	0.498017	yellow
PPP1R10	0.861961	1.25343	1.55995	0.0548366	-0.246575	-0.239052	-0.921451	-2.09529	green
RAMP1	2.32502e-07	0.00027251	0.0101905	0.0724829	0.480665	2.1968	1.40116	0.882019	yellow
BCL2L2	1.24067e-06	0.000412538	0.0367451	0.296852	0.56636	0.76995	2.19921	3.97256	purple
METTL21A	-5.19079e-07	0.000416846	0.0665652	0.416482	1.84358	2.05437	1.65653	0.942819	yellow
ZFP36	2.03866e-06	-2.06607	-2.23909	-1.62622	-1.1833	-1.15894	-0.970762	-0.122515	orange
IFIT1	2.03523e-06	0.000879247	0.0460407	0.0982661	1.97574	3.32579	5.90353	6.98396	yellow
MX1	2.93613e-06	0.00321235	0.168728	-0.0614255	0.558491	1.60555	3.55185	4.39485	purple
LRRC8B	-1.38257e-07	0.000403505	0.112326	2.29155	0.499043	0.664471	0.581148	0.0299134	pink
SLC26A9	-2.37808e-06	-0.000775551	-0.118612	-1.97256	-2.16674	-3.57138	-3.52666	-0.733799	green
C3	-5.95244e-06	-0.000731135	-0.0259563	-0.140387	-2.08612	-2.89018	-2.52902	-1.72176	green
UGT1A1	-5.06352e-06	-0.000906728	-0.0498366	-0.101434	-1.93697	-2.25533	-2.72241	-2.84056	green
TFRC	-2.9514e-06	0.532359	1.47159	2.16459	1.55254	0.773566	0.563888	0.690914	pink
ODAM	9.60992e-06	-0.00138496	0.00686076	-0.286291	-1.88303	-1.81515	-2.24887	-2.00867	green
DSEL	2.80916e-06	0.000748103	0.0893663	2.18621	0.223647	0.136387	0.253845	-0.0543007	pink
TLR5	2.25145e-06	-2.08978e-05	-0.0395591	-0.794404	-1.90061	-2.65877	-2.99864	-0.527394	green
STAT2	1.43615e-06	0.00133552	-0.0418899	-0.630186	0.113728	0.45755	1.75821	2.81591	purple
SLC1A3	1.29843e-06	0.000116213	-0.00823385	0.000927735	0.314267	-0.0646331	0.199037	3.3482	purple
CHMP4A	-9.62159e-07	-0.000394253	-0.0417818	-0.0950605	1.71134	2.08182	2.07896	1.52864	yellow
TMEM176A	-5.28275e-07	0.000174676	-0.0642898	-0.11741	-1.575	-2.95134	-2.37676	-0.787805	green
IFNL3	0	0	0	0	0	0	4.55666	8.06322	purple
RARRES3	-8.09368e-06	-0.00648321	-0.46768	-0.522322	-2.22227	-2.03648	-0.82964	0.478834	green
DVL1	8.3548e-07	0.00013923	0.0386814	0.207482	2.22539	1.8556	2.44001	0.875576	yellow
UGT1A6	-3.16756e-06	-7.75423e-05	-0.0102168	-0.0511121	-2.03578	-2.45946	-2.8901	-2.9577	green
KANSL1	-7.51473e-07	0.000715646	0.159503	0.446661	1.72228	2.01282	1.64654	2.46496	yellow
RNASEH2C	-6.05209e-07	9.51815e-05	-0.0176563	0.0668253	1.83665	2.37184	2.08268	1.11709	yellow
CILP2	3.35327e-06	0.000381632	0.0359596	0.223996	-3.08722	-1.39806	-1.61356	-1.13125	green
HLA-DPB1	-3.7305e-07	0.000836569	0.0676673	-0.0117612	-2.72427	-2.7015	-2.4762	-2.09376	green
FSTL1	-1.84104e-06	0.000522905	0.00777052	-0.0317345	-2.65486	-1.72184	-2.1663	-1.52809	green
HLA-DQA2	-6.20857e-07	0.00195608	0.101934	0.139872	-2.0155	-2.91608	-3.9343	-2.4686	green
GALNT4	-4.81415e-06	0.00235278	0.3265	0.376656	-0.681663	-1.64988	-1.89081	-2.0878	green
CNIH4	-3.8979e-06	-0.000366655	-0.0665356	-0.178936	-1.56356	-2.19765	-1.93911	-2.04301	green
UGT1A10	-1.14009e-05	-0.000374195	-0.0138235	-0.120393	-1.9315	-2.28365	-2.70896	-2.8356	green
KHNYN	1.83178e-08	-5.53956e-05	0.0302737	-0.00462239	1.27083	1.23748	1.19842	2.11071	yellow
AREG	-1.97685e-06	-0.00217337	-0.916882	-1.99101	-2.71186	-3.45477	-2.88359	-2.13711	green
TMEM189	-1.88997e-06	-0.000728724	-0.0435243	0.206222	2.91849	3.22484	2.939	2.92692	yellow
ISG20	-1.27706e-06	-0.00153606	-0.0950457	-0.277229	0.46091	0.883127	2.31136	3.51684	purple
CMPK2	-1.28755e-06	-0.000142032	-0.0192998	0.00769479	0.126426	1.46167	3.89218	4.98854	purple
UGT1A4	-4.28519e-06	-0.000674533	-0.0420144	-0.115702	-2.07713	-2.3508	-2.75464	-2.87763	green
ACTA1	2.85857e-07	0.00106734	0.0874776	0.813789	-1.49914	-2.31015	-0.817072	-2.7775	green
TREX1	-2.04004e-06	-0.00132203	-1.26082	-2.47464	-1.29228	-0.552301	0.439743	2.10293	purple
MYSM1	-1.85639e-06	-0.000948752	-0.0698081	-0.256362	-0.753697	-2.00175	-1.17813	-1.1277	green
DPH3	8.90589e-08	-0.000385828	-0.00570964	-0.00243011	1.35604	2.31863	2.31229	1.45385	yellow
SLC34A2	-5.92552e-05	-0.00056157	-0.056804	-0.346297	-2.70248	-2.84337	-3.0503	-3.95172	green
NHP2	-3.71865e-06	-0.00201079	-0.203599	-0.294559	1.83085	2.65085	2.63305	2.37327	yellow
CYP1B1	4.16447e-06	-0.000405272	-0.191659	-0.461034	-5.02039	-5.25439	-6.24911	-3.63445	green
HLA-DRB5	-3.69777e-06	0.000412335	0.00550937	-0.0880943	-2.30307	-2.49121	-2.88901	-2.2778	green
GALNT12	3.75135e-06	-0.000430147	-0.0967911	-0.295792	-2.59508	-2.7418	-2.21346	-1.96737	green
PEBP1	-1.53812e-06	-0.000210179	-0.0566879	0.0959378	1.6693	2.01402	2.04079	1.41306	yellow
KDM4B	2.87227e-06	0.000177535	0.0035558	0.871371	2.20765	2.62003	1.81251	2.25156	yellow
CST6	-4.86402e-06	5.23858e-05	0.0110061	0.373859	1.65931	2.02298	2.61487	1.8704	yellow
SHF	-1.75134e-06	-0.00112199	-0.1053	-2.42494	-0.75345	-2.43633	-0.46659	-0.214954	orange
ADAM10	-6.96931e-06	0.00158189	0.0894553	0.0370575	-1.61892	-2.38801	-2.26294	-1.62244	green
GPRC5A	-1.30726e-06	0.000134523	-0.093861	-0.81427	-2.61028	-2.74619	-2.7964	-2.15997	green
ANG	-1.08542e-06	-0.00197375	-0.0888077	-0.878011	-2.05761	-2.01562	-1.86846	-1.3015	green
HLA-DQA1	-1.17329e-06	0.00139422	0.0705824	0.178913	-2.21487	-2.91651	-2.4965	-1.47636	green
CYP24A1	3.98502e-06	0.000667421	-0.281824	-1.88924	-1.68343	-2.19732	-2.65812	-3.44458	green
CLDN2	6.74488e-07	0.00205252	0.572102	1.44054	1.21063	2.1566	1.49037	0.117308	yellow
LANCL2	1.2347e-06	0.00159191	1.6446	2.33129	0.472124	0.820968	0.492017	-0.117932	pink
XPOT	9.98794e-07	0.00084892	0.482019	1.16847	1.83912	2.15603	1.67659	1.51593	yellow
VWA8	1.09469e-06	0.000663394	-0.0380263	-0.287809	-1.14831	-1.17614	-2.08337	-2.97979	green
POLR2J	4.34113e-08	-3.51717e-05	0.0087248	0.0328967	2.07133	2.18288	2.07846	0.671896	yellow
RPS6KA2	5.81531e-07	0.00024172	0.00539773	0.0285175	2.39653	2.82225	3.0343	3.76641	yellow
ZC2HC1A	1.10597e-06	0.000745545	0.0120884	-0.0444003	1.81021	2.12792	1.16105	2.03705	yellow
AGT	-2.6569e-06	0.000584885	0.013283	0.183929	-2.55219	-2.31765	-2.4296	-2.62553	green
CDK18	-2.31166e-06	-0.000935645	-0.102	-2.06738	0.16592	-0.118937	0.301158	1.41345	orange
HERC5	-5.34257e-07	0.000802293	-0.0215732	-0.201512	0.343657	0.823686	3.5864	4.78887	purple
CBWD5	8.92195e-07	8.8658e-05	0.0106817	0.121237	1.50121	2.37147	2.38294	0.694205	yellow
BCOR	6.28157e-07	-0.000817199	-1.47277	-2.2526	-0.905183	-0.587586	-1.39253	-0.906268	orange
MGLL	-3.54624e-06	-0.00173112	-0.0613689	-0.107754	-2.02198	-1.59909	-1.17561	-1.61497	green
IDI1	8.47266e-07	0.000523422	0.0677096	0.382754	2.21666	2.15006	2.36406	2.30529	yellow
RAB3IP	1.66385e-08	-8.21669e-05	0.0786888	0.327145	1.96898	1.17585	2.11034	1.26922	yellow
HBEGF	2.93751e-07	-0.0027562	-1.35627	-1.40458	-0.513768	-2.71372	-2.08353	-1.66724	green
ST3GAL1	5.28027e-06	0.674818	1.53123	2.17941	0.612997	0.0588821	0.637169	0.0744559	pink
PLEKHJ1	5.17759e-07	-0.000527497	-0.139637	-0.18986	1.0095	2.18099	2.95762	2.39503	yellow
NR1H4	3.20464e-08	-0.00161831	-0.408422	-1.51891	-2.8475	-2.33358	-4.60828	-1.52576	green
BET1L	-1.93911e-06	-0.000904409	-0.0537969	-0.025214	1.11478	1.11284	2.39698	1.61253	yellow
PLAC8	-3.00373e-06	-0.00285886	-0.200012	-0.902781	-3.7355	-3.29005	-1.72278	-0.757883	green
GGH	-1.11118e-05	0.00116057	-0.0316006	-0.205194	-1.74885	-1.76048	-2.23264	-1.89921	green
BCORL1	-3.91536e-07	-0.00262408	-1.09001	-2.22008	-0.929079	-0.739552	-0.982403	-0.0768302	orange
CEMIP	3.3153e-07	0.000629401	0.0828079	3.4087	2.60711	2.15085	3.0447	3.3181	yellow
TSPAN8	-1.10187e-06	-1.43275e-05	0.0839208	0.193755	-1.72871	-2.25006	-2.42012	-1.81644	green
HRAS	1.44059e-06	0.000833586	0.0692853	2.70863	3.68126	3.61189	3.40493	2.60293	yellow
TFEB	2.2414e-07	-0.000370729	-0.101998	-2.10987	-1.07241	-0.928686	-0.504337	-0.3399	orange
PSPH	5.39282e-07	6.66799e-05	-0.000291357	0.268267	2.44645	2.21353	1.82832	2.04836	yellow
BLOC1S2	-5.03611e-08	-3.29265e-05	0.00417877	0.343769	0.827817	2.24113	3.00144	1.39001	yellow
SETD7	-3.47969e-07	-0.000336158	0.0286799	0.109303	1.97311	2.15626	0.840136	0.39825	yellow
HSPA1B	1.26823e-05	0.00450946	0.350822	1.62738	1.52607	1.57833	0.958861	2.22658	yellow
PEX10	-3.4462e-07	1.35992e-05	-0.0273393	0.223305	0.286874	2.00461	0.536548	0.354418	yellow
OASL	1.64342e-06	0.000811754	-0.029206	-0.700854	0.55407	1.77137	4.43	5.7253	purple
HPSE	-2.97856e-06	-0.000185762	-0.0883177	-0.216646	-2.34602	-1.74955	-1.22403	-1.85137	green
TSKU	-3.68227e-06	0.00123621	-0.0254135	-0.205707	-2.10239	-2.25202	-1.18311	-0.899234	green
EMP1	-1.38285e-06	0.00128664	0.102777	-0.265311	-2.37292	-3.08377	-2.34129	-2.25498	green
S100A16	-4.76922e-06	-0.000345859	0.0227408	0.0341943	1.64616	2.15407	2.15225	1.45914	yellow
ACE2	-6.60776e-06	-0.000702424	-0.0559939	-0.319392	-2.56646	-3.5456	-3.78267	-4.10104	green
NLRC5	4.41221e-07	0.000192035	0.0248929	0.0574004	-0.186248	0.0124911	3.03357	4.71279	purple
PFDN2	0.000132976	-0.00277451	-0.222911	-0.656202	0.986066	1.90691	2.4367	1.3564	yellow
SMIM15	1.40545e-06	0.000881151	0.273773	2.30312	1.91035	1.3005	1.37901	0.954102	yellow
HSPA1L	1.5443e-06	0.00108009	0.0742411	1.52971	1.45655	1.58516	0.958753	2.0961	yellow
PPM1L	1.21272e-05	0.000743311	0.0457646	-0.332984	-1.71636	-2.26336	-2.65646	-2.26414	green
TGFB2	-1.76541e-06	0.00135219	0.0874803	0.0845248	-0.576305	-0.749655	-1.59068	-2.32888	green
HSPA1A	1.27237e-05	0.00450259	0.340976	1.61948	1.54243	1.57902	0.97304	2.22791	yellow
ICAM3	-2.87357e-07	-5.31174e-05	-0.00949839	0.0261454	0.677946	2.86868	1.39433	0.459987	yellow
KLF9	2.27211e-06	-0.000182722	-1.09537	-2.23765	-1.04223	-1.01101	-2.0193	-0.126204	orange
ST6GALNAC2	-3.38576e-06	-0.000596617	0.00152868	-0.367791	-2.72055	-3.59841	-3.7408	-2.81625	green
IRF5	1.8214e-06	-0.000167706	-0.0938715	-2.23669	-0.768117	-0.393201	-0.235606	-0.178458	orange
CPD	-3.60024e-07	-0.000571842	-0.0181311	-0.183492	-1.66152	-2.20176	-2.40136	-1.52322	green
ALDH18A1	-1.51968e-06	0.000102366	0.0414268	-0.0782035	-1.85104	-2.68493	-2.65617	-1.98266	green
MAFF	5.64255e-06	-0.0006678	-0.851277	-2.45774	-0.460832	-0.56685	-0.296445	-0.824091	orange
CHST4	-1.46513e-06	0.00316095	0.334537	0.0345614	-2.59304	-2.9928	-2.3635	-1.5747	green
ALG6	-2.55533e-06	-0.000199184	-0.0514625	0.00519877	-1.14593	-1.72831	-2.08568	-2.44833	green
ZNFX1	1.67959e-06	0.00407654	0.085078	-0.148057	0.280912	0.711142	1.91146	2.80292	purple
AQP5	-2.381e-06	-0.00149532	-0.0951106	-0.256251	-2.73125	-2.5785	-2.25344	-2.22907	green
PDGFRL	4.29106e-07	0.000591553	0.0136971	-0.0635754	-0.103015	0.203428	0.0489305	2.84187	purple
IFI16	7.21008e-07	0.00118975	0.0219672	-0.45428	-0.126351	0.356424	1.4463	2.43895	purple
C19ORF25	-2.6819e-07	-2.83881e-05	-0.0225928	0.0212609	0.333992	0.854348	2.14726	1.26063	yellow
RBM12	1.03017e-05	0.597674	0.874065	0.603994	-1.60561	-1.51792	-1.61991	-2.16601	green
TXNIP	-3.71339e-06	-0.60943	-0.810624	-0.770564	-3.51667	-3.17519	-2.94131	0.0953428	green
TTYH1	-1.51757e-06	-0.000510394	0.00013603	0.171944	-2.6842	-2.67089	-3.50908	-2.5537	green
SULF2	-2.99029e-07	0.00071475	0.0587383	-0.00142181	-1.29627	-1.59893	-2.4875	-1.53992	green
GTPBP2	2.30787e-07	-0.000519893	-0.150373	-0.697137	0.494732	1.19221	1.45742	2.10661	yellow
UCP2	-3.14977e-06	0.000726412	0.0297333	-0.0372293	-2.62506	-0.326511	-1.21617	-1.57183	green
PIGN	-5.57892e-07	0.000402159	-0.0238414	-0.309817	-1.35174	-1.40459	-2.46736	-1.01174	green
IFIT1B	4.23869e-07	0.000307552	0.00472584	0.0232663	0.0279802	1.08261	4.86335	6.11909	purple
MDK	6.94975e-08	7.33971e-05	-0.0222257	-0.207781	-1.6769	-2.27218	-0.867012	-0.191015	green
ADI1	1.23517e-06	-3.75489e-05	0.0650373	1.45501	2.38931	2.30323	1.622	0.812095	yellow
HIRA	-1.23562e-07	-0.000986776	0.038984	1.12527	1.43973	1.27565	1.24772	2.18535	yellow
GFAP	2.75786e-07	0.000478168	0.0609145	0.449138	2.42563	2.06439	1.94454	0.923213	yellow
ENSA	1.70586e-06	-0.00110395	-0.128942	0.00736406	1.91706	2.05482	1.95154	2.02808	yellow
GLRX	-8.13952e-07	-3.468e-05	-0.00719252	-0.0418987	-2.3344	-1.79399	-1.94988	-1.02149	green
CGRRF1	-3.22836e-06	-0.000439429	-0.0386916	-0.230061	-1.61188	-1.63717	-2.24388	-1.81747	green
SMIM26	-3.1722e-06	-0.000614559	-0.0430044	-0.555176	-2.35759	-1.33734	-1.17106	-1.44493	green
ALG8	-3.83006e-06	-4.23414e-05	-0.0314201	-0.0246563	-1.42745	-2.06034	-2.2964	-1.91449	green
NSDHL	-4.27303e-07	0.0026714	0.309439	0.747905	2.02536	2.04704	1.75812	1.21604	yellow
CAVIN3	-7.55207e-07	-0.000208955	-0.0616242	-0.149291	2.07914	2.82184	2.89052	2.57373	yellow
JUND	1.89717e-06	0.00107284	0.0485211	-0.169342	1.64941	2.01198	2.78816	3.09398	yellow
NFATC4	3.25897e-06	0.000645643	-0.0482206	-2.77779	-1.09294	-1.56999	-0.459584	-0.407397	orange
F2RL1	-3.37593e-07	0.00588473	0.733902	1.32666	-1.15371	-1.76008	-2.11652	-1.73221	green
S100A13	-1.84065e-06	-0.00132807	-0.0445424	-0.159867	1.62257	2.06125	2.35762	1.40829	yellow
ALDH1L2	-1.35537e-06	0.000259942	-0.0373337	-0.448695	-1.18598	-2.03741	-1.58181	-1.1306	green
TMEM161B	-1.30329e-06	0.000187747	-0.060459	-0.251388	-1.54667	-2.15382	-1.61726	-1.09171	green
IFI6	8.28907e-07	0.000364097	-0.0215061	-0.0589894	-0.0827117	0.450876	2.66694	3.74859	purple
MOXD1	-1.01109e-06	0.000125544	-0.00582917	-0.102365	-2.45059	-2.1049	-2.31157	-1.91923	green
PPIA	3.28629e-06	0.000635403	0.0945953	0.762605	2.15686	2.18041	1.78847	1.39002	yellow
TMEM206	-7.14075e-06	-0.00117355	-0.0500296	-0.374125	-1.59366	-2.07286	-1.65162	-1.27642	green
BCL7C	2.56843e-07	-0.00131743	-0.0972183	-0.128621	0.859111	1.99347	2.36087	1.23468	yellow
TYW3	1.34314e-06	0.000571905	0.0601236	0.660546	2.16303	0.695336	1.58988	0.724277	yellow
PEA15	-1.74543e-06	-0.00173769	-0.0433518	-0.102516	1.86138	2.0818	2.05114	2.07516	yellow
STRA6	-2.51649e-06	-0.000475822	-0.0471123	-0.0813616	-2.5721	-1.37794	-1.01296	-2.99905	green
RNF19B	1.42477e-05	-0.000229903	-0.0972296	-0.263762	0.20146	0.380855	1.99106	3.00797	purple
DEGS2	-1.98989e-06	-0.000740699	-0.0652146	-0.251522	-4.25177	-2.28382	-1.58127	-0.952891	green
TMEM140	2.20662e-06	-8.373e-05	0.0109461	-0.17167	0.236548	0.937284	2.93555	3.65999	purple
PARP10	2.91225e-06	-0.000166108	-0.0716278	-0.690941	0.371489	0.934694	2.97212	3.65688	purple
SAP30L	4.21013e-07	8.86636e-05	0.0272083	0.182791	3.2091	3.71672	2.42791	3.50777	yellow
AGTRAP	-1.82726e-06	0.00107079	-0.0324685	0.129481	1.77227	2.20243	1.97404	1.94447	yellow
TMA7	-1.83863e-07	-1.80424e-05	-0.0104231	0.0121004	2.952	3.64468	3.37672	1.82773	yellow
FCGBP	-1.09631e-06	-0.00130442	-0.102018	-0.152329	-2.69129	-3.50968	-3.16276	-2.21973	green
RTN4R	-7.69779e-07	-0.00121098	-0.145834	-2.27367	-0.480422	-0.469542	0.080691	-0.129324	orange
TBC1D10A	-4.37695e-06	-0.00436134	-1.35224	-2.04286	0.212585	0.299304	0.472753	0.141914	orange
CTXN1	1.12627e-06	9.10875e-05	-0.0188728	-0.0566431	0.546969	1.42092	2.50399	0.995269	yellow
USP18	1.11604e-07	0.000205784	0.0327762	0.0129742	0.209408	0.733503	3.88428	4.79403	purple
TNFRSF11B	-5.87031e-08	0.000482257	0.0572659	2.57499	0.712864	1.62017	0.504182	-0.0331609	yellow
UBE2L6	-8.08679e-06	-0.00312883	-0.165633	-0.478052	-0.498819	-0.279669	1.79326	2.78322	purple
LMO2	-4.80321e-07	-0.00040277	-0.0321909	-0.139235	-0.139932	-0.19836	2.38899	4.57013	purple
UGCG	-4.50909e-06	0.000519502	-0.295368	-1.06928	-2.63794	-2.44395	-2.16455	-1.68443	green
TRIM31	5.70206e-06	-0.0012361	-0.690486	-2.0444	-1.26716	-1.6041	-1.23425	0.0592306	orange
MCRIP1	2.2557e-07	-0.000511842	-0.00436944	-0.0147799	2.03555	2.48725	1.35209	0.518328	yellow
FXYD1	-8.98545e-07	-0.000531434	-0.0302839	-0.118144	2.16589	3.19685	3.20137	3.40483	yellow
SP140	-1.20277e-08	0.000150235	0.030275	0.119353	0.918625	0.74037	0.905498	2.16832	purple
BST2	1.89651e-07	-7.75416e-05	-0.011433	-0.0320826	-0.10887	-0.29041	1.65817	4.0596	purple
DUS1L	2.60405e-06	0.000890423	0.149071	1.40072	1.65637	2.44944	2.44718	1.26505	yellow
IFNL2	0	4.29009e-05	0.00356462	0	0	0.0901758	6.02575	9.10634	purple
SARNP	-3.71296e-06	-0.00140026	-0.0920722	-0.398916	2.08135	2.77158	2.56544	2.1013	yellow
SP110	2.351e-06	0.000633665	0.0328458	-0.326394	0.413888	0.614084	2.15429	3.11009	purple
BATF2	-1.12713e-07	-0.000403427	-0.0754465	-0.295308	-0.226345	0.36889	3.09653	4.07161	purple
HLA-B	-1.109e-05	0.000634153	0.00396742	-0.117771	0.211357	-0.114841	0.733463	2.00602	purple
PTTG2	-2.7879e-08	-0.000770603	-0.0923939	-0.554391	-2.58834	-2.86133	-2.95964	-2.69912	green
SUMO3	-1.42492e-06	-0.000934669	-0.0268375	-0.118082	2.27622	1.72573	2.40721	2.15305	yellow
CD47	-7.24853e-06	0.00118947	-0.00863714	-0.117994	-1.32866	-2.019	-1.35733	-0.466897	green
ZSWIM4	-2.25813e-07	-0.00123537	-0.801445	-2.0715	-0.225773	-0.215026	0.0918874	0.397345	orange
SREBF1	-2.38209e-06	-0.000426302	-0.0276668	-0.0586058	1.17903	1.79702	2.2015	1.11101	yellow
LUC7L	3.7879e-07	0.000146149	0.684917	2.19515	0.834362	0.691857	0.0467011	-0.0137556	pink
UGT1A7	1.06311e-05	-0.000660998	-0.0423572	-0.120302	-2.09168	-2.36693	-2.76674	-2.87313	green
LAMTOR1	7.03085e-07	0.000154109	0.00377236	0.291983	1.5106	2.23439	2.54711	2.04002	yellow
CP	-9.32315e-06	0.00118666	0.0405426	-0.000815164	-1.36142	-2.30553	-1.63676	-0.406606	green
DAP	1.85637e-06	-2.03651e-05	-0.00967172	0.267394	1.38936	2.0517	2.39806	1.47832	yellow
NDRG4	-9.94716e-07	0.000244246	-0.0111829	-0.174	-2.72125	-2.02047	-1.8598	-0.654155	green
MRC2	-1.42e-06	-0.000862054	-0.0204965	-0.16442	-2.24492	-1.15595	-2.30467	-0.568603	green
LAP3	-1.03301e-06	0.00119193	0.0823705	0.141934	0.19896	0.176497	1.4403	2.55361	purple
AKR1B10	6.20085e-06	-5.34599e-05	0.0815935	0.206049	-1.36159	-2.07056	-2.93495	-4.5029	green
THBS1	4.34031e-06	0.00417113	1.72536	3.01059	2.21003	1.60502	1.49266	0.575828	yellow
PDCD5	-1.45281e-06	-0.00200877	-0.0524141	-0.145065	1.39061	2.45569	2.70356	2.06483	yellow
SERPINA4	-1.29366e-06	-2.19579e-05	-0.053899	-0.123243	-2.62283	-3.36791	-3.20706	-3.60589	green
RARRES1	-7.82129e-06	-0.000509698	-0.0139078	-0.0681255	-2.85317	-3.23759	-3.49896	-3.40896	green
GBP4	2.14472e-06	0.000629583	-0.023106	-0.348135	-0.918962	-0.965413	2.006	3.78316	purple
NID1	-3.01398e-06	-0.000658464	-0.0406916	-0.242886	-1.74429	-2.03429	-2.46724	-1.29589	green
INTS8	-2.38458e-06	-0.00074761	-0.0993646	-0.306867	-1.42996	-1.37657	-2.06771	-0.669329	green
CEBPD	4.02325e-06	-0.00101437	-0.418272	-0.0501229	-0.0774943	0.534037	0.930688	2.03773	purple
AKR1C1	4.20774e-08	-0.00123857	-0.0609413	-0.0622129	-2.89684	-2.9223	-3.57127	-4.09952	green
CLU	-3.52655e-05	0.00571778	-0.00343515	0.123535	-2.35581	-2.79622	-3.19006	-2.49204	green
GFM2	5.59387e-07	0.000519397	0.0324312	0.0796611	-1.61923	-1.24668	-2.03869	-2.8027	green
R3HDM4	8.15949e-07	-0.00137003	-0.100846	-0.580911	1.56206	2.12732	2.62629	2.43691	yellow
MUT	-4.38524e-06	-0.000492236	-0.0420704	-0.814729	-2.35584	-3.17797	-2.59368	-2.00705	green
MYZAP	-3.27028e-06	0.000554016	-0.0395132	-2.00653	-1.04903	-1.70973	-1.37192	-0.917017	orange
MCAM	-1.42919e-06	0.000221327	-0.0537671	-0.261702	-2.34266	-2.24426	-2.54448	-0.667072	green
RASGRP2	-8.07412e-07	-0.00169437	-0.0426144	-0.553495	-4.3505	-4.05804	-2.25434	-2.15248	green
FOS	4.35232e-06	-1.6217	-2.05595	-1.99484	-1.35718	-2.48095	-2.19654	-0.688397	green
MPZL2	-5.57963e-08	0.000388674	-0.0783226	-0.555237	-2.39191	-1.51391	-1.49334	-1.36128	green
IRAK1	1.55051e-05	0.00193585	0.312891	1.52152	2.53441	3.1276	3.04583	2.48218	yellow
PHACTR2	1.55454e-06	0.000206049	0.0433456	0.455418	3.16029	1.5511	1.69931	0.770696	yellow
RSRC2	6.2874e-07	-0.00107417	-0.0985031	-0.173686	1.0711	2.14411	2.00899	2.28918	yellow
RBCK1	3.93024e-07	-0.00037307	0.0495758	0.0808954	1.35473	1.38925	2.1192	2.49193	yellow
NNT	2.23604e-06	0.00173595	0.0103237	-0.394819	-1.94657	-2.22056	-3.39926	-2.61221	green
MANSC1	-7.60736e-06	0.000762492	0.0232878	-0.0781755	-1.61831	-1.67878	-2.30669	-1.33276	green
NCL	1.17688e-05	0.811919	1.29587	1.61303	2.32148	2.56464	1.85773	1.25771	yellow
SERPINB2	4.22452e-06	0.913958	1.76157	2.49189	-0.064724	-0.0654512	0.0837791	-0.715208	pink
ARMC5	3.78122e-06	1.60162	2.41283	1.77071	-0.0182953	0.0423066	-0.133611	-0.261831	pink
DPP4	-2.27019e-06	0.00023671	0.0322375	-0.116868	-1.29519	-2.11752	-1.87666	-0.69647	green
WSB2	9.24073e-08	0.00107405	0.201734	1.05976	1.65641	2.0615	1.59549	0.521972	yellow
MX2	5.4848e-07	0.00126267	0.0400564	0.0388605	0.759453	1.64042	4.38372	5.44322	purple
COA4	9.14671e-07	-0.00113843	-0.0801461	0.00629741	2.57042	2.71178	2.66002	2.67576	yellow
LRP1	-3.22485e-06	-0.00311035	-0.155052	-0.320499	-2.60682	-3.11279	-3.48046	-2.04118	green
MAN2A1	-1.9334e-06	0.00261849	0.0919161	-0.0260993	-1.53081	-2.13092	-2.11176	-2.03109	green
OGFR	6.18393e-06	0.000600344	0.0275991	-0.209604	1.10684	1.91363	2.9978	3.57983	yellow
MT1X	-9.73835e-07	-0.000557094	-0.0992347	-0.00936172	-4.90047	-2.23398	-0.733177	0.138519	green
ERAP2	-1.01559e-06	-0.00159332	-0.0331543	-0.134557	-1.56524	-2.30989	-1.47887	-0.585056	green
DDIT3	1.6977e-06	-0.000297655	-0.024163	0.108705	2.2426	0.129727	0.534273	0.428116	yellow
C19ORF24	1.08763e-06	6.66079e-05	0.0537147	0.594876	1.4031	2.02109	1.91087	1.62866	yellow
ISG15	1.15516e-06	-0.00165165	-0.190082	-0.327211	1.08722	2.04475	4.47831	5.50034	yellow
GPBP1L1	1.06686e-06	-0.000565352	-0.0111136	0.412901	2.97366	2.33889	2.22915	2.96775	yellow
DHX58	-7.42551e-07	-1.53568e-05	-0.00658834	-0.188648	0.227524	0.594526	2.39651	3.18469	purple
CHCHD5	9.64084e-07	-9.37004e-05	-0.0334588	-0.0156576	0.757678	1.69947	2.4459	1.05074	yellow
DNAAF3	2.8288e-06	-0.000754105	-0.0382788	-0.14147	-2.38235	-1.50662	-0.994091	-0.545602	green
OSGIN1	2.74579e-06	0.0026124	1.57721	2.08181	-0.447923	-0.0630137	-0.258407	-0.694393	pink
DIRC2	-6.94712e-06	-0.00165558	-0.113396	-0.471784	-2.16292	-1.44261	-1.57076	-0.651914	green
FBLN1	-1.60879e-07	0.000689093	0.0241943	0.032771	-2.31319	-3.13489	-3.17137	-2.92763	green
LCN2	1.50878e-05	0.00182001	-0.0506209	-0.0611932	-2.05225	-2.38195	-1.93438	-1.90633	green
ATP2B4	1.15188e-06	-0.000918409	0.00944643	-0.18736	-2.27607	-2.6374	-1.31703	-0.886563	green
PALMD	7.5985e-07	-0.000232271	0.0412083	0.237236	1.43651	2.50137	0.891648	0.651612	yellow
GDA	4.84288e-07	4.28195e-05	-0.00577321	-0.264667	-1.37335	-2.00191	-2.12847	-1.68594	green
CD274	-1.11251e-06	-0.000372238	-0.0479318	-0.0997973	-0.109407	-0.586868	0.273881	2.0655	purple
TRIM15	1.85032e-06	-0.00125828	-0.367582	-2.49895	-1.23166	-1.49607	-1.09999	-0.497073	orange
HIST1H2BI	9.8255e-07	0.00122431	-0.103195	-0.43351	-1.51013	-1.14749	-1.55177	-2.50377	green
MON1A	1.08308e-06	0.000487473	0.0516273	1.83912	1.64326	2.06176	1.98072	0.616002	yellow
PPIAL4A	-1.21338e-07	0.000388683	0.036859	0.200819	1.68446	2.74611	2.79442	1.37092	yellow
CTNNBIP1	4.35752e-07	0.00041047	0.00358226	0.0378267	2.01546	1.8601	2.94983	3.30744	yellow
CXCL10	0	0	0.00455243	0.0243476	0.0666858	0.0901758	8.0606	10.483	purple
PDPR	-1.73669e-06	-0.000424494	0.0147769	-0.0377939	-1.1472	-2.3233	-1.9097	-0.5812	green
ULK3	5.07974e-08	0.000417641	0.00345226	0.159237	2.1045	2.47977	2.37343	1.10172	yellow
SLC19A3	-3.6487e-06	-0.000342591	-0.0595265	-0.106123	-2.66865	-2.24158	-1.94597	-1.06386	green
FOSB	2.85393	2.35341	0.097248	0.115476	0.76196	0.0579203	-0.180249	-0.134719	pink
LETM2	-4.0728e-07	-0.00189529	-0.197392	-0.109795	-2.17477	-1.54354	-2.24904	-1.19105	green
SLC52A3	-7.53878e-07	0.000653073	-0.0437125	-0.782436	-2.74025	-2.79886	-2.28982	-1.84363	green
ID3	-3.09659e-06	-1.45037	-2.7991	-3.52784	-3.80003	-2.95347	-2.79872	-2.31051	green
ATF2	-1.41112e-06	-0.00122822	-0.0722131	0.252249	1.97192	2.01832	2.05846	2.03975	yellow
TMEM176B	-2.58726e-06	-0.000427332	-0.0225121	0.0573075	-1.76656	-3.65774	-0.994236	-0.456054	green
ITIH2	6.10137e-07	0.000140122	0.0306402	2.69207	3.19574	2.19529	0.260418	0.0478751	yellow
PSMB9	-4.29421e-08	-0.00308093	-0.272626	-0.546378	-0.609014	-0.610665	0.947732	2.3113	purple
PFKFB4	7.24324e-07	0.000719007	0.236236	1.45453	1.67011	2.40774	2.27247	3.40069	yellow
ACTL8	3.1465e-07	6.18145e-05	7.61565e-05	0.0773368	2.52841	3.01665	2.52502	0.428726	yellow
IL1RN	-8.96525e-07	5.92853e-06	0.0201038	0.46011	0.912168	1.26908	2.00768	2.06134	yellow
PARP12	-1.2147e-06	-0.000755677	-0.00915506	0.295151	0.572062	0.856939	2.07811	2.76874	purple
HSPA6	8.37625e-07	0.000641101	0.0501874	2.29015	0.364257	0.188522	-0.0549224	0.509698	pink
IFITM1	-1.76847e-06	-6.13673e-05	-0.0230876	-0.0177206	-1.73155	-1.35327	0.336936	2.10012	purple
HPS1	1.03625e-06	0.000169689	0.0168753	0.976075	0.725569	0.444695	0.310874	2.54526	purple
CYP1A1	-1.02083e-06	-4.77846e-05	0.0418109	0.146948	-2.02641	-3.86112	-4.64306	-3.67485	green
NCBP2-AS2	5.77885e-08	-0.000572871	-0.180946	-1.41531	0.698489	1.72527	2.23737	1.53361	yellow
DHFR2	9.53648e-08	-0.000461432	-0.0362248	0.0373407	3.21814	4.11449	3.74294	2.65976	yellow
GTF3C6	5.83461e-08	-0.000166046	-0.00394878	0.230462	4.12943	4.84293	4.83695	3.43575	yellow
LAMA5	-3.69862e-06	-0.00192707	-0.198742	-0.679667	-1.61206	-2.00104	-1.7621	-1.27548	green
WDR77	-2.67217e-07	0.000534632	0.0429268	1.27106	2.73377	2.3039	2.10173	1.30574	yellow
TYMP	6.78661e-07	-0.000964787	-0.076816	-0.118628	1.39474	2.25697	3.41389	3.02004	yellow
TRIM22	1.71547e-07	0.000145824	0.0147962	-0.12973	-0.196966	0.150302	3.79525	5.48442	purple
SEC22A	-4.44971e-06	-0.000178951	-0.0892968	-0.191583	-2.00235	-2.57434	-1.55412	-1.25323	green
RSAD2	-7.12533e-07	-8.94506e-05	0.00245222	0.261357	0.552229	2.50998	5.7769	7.55284	yellow
TMC5	-1.1178e-06	-0.000436184	-0.0782773	-1.06551	-1.74404	-2.43947	-1.97081	-0.913303	green
LIPE	2.36381e-06	-0.00158104	-1.2531	-2.16071	-0.295624	0.039037	-0.232124	-0.37842	orange
SRPX2	-8.57865e-07	-0.000553169	-0.0487444	-0.120017	-2.00417	-2.89184	-2.07833	-1.26886	green
AKR1B15	3.11598e-06	0.000580913	0.0803154	0.174919	-0.840191	-1.69501	-2.52422	-3.09878	green
ALG10	6.46439e-07	-0.000159584	-0.0384703	-0.099394	-1.21552	-1.26677	-2.60093	-1.94698	green
FAM168B	7.89755e-08	0.000845766	0.0659852	0.850433	-1.27407	-1.67282	-2.22186	-1.10174	green
ATXN7L3B	-3.00043e-06	-0.00103945	-0.0463206	-0.146837	2.04095	1.33134	1.3559	1.47023	yellow
IFI44	4.76367e-06	0.00297504	0.254672	-0.293914	0.0237829	0.771417	2.55202	2.92158	purple
PLAT	2.11846e-07	0.00318402	0.228381	0.158873	-2.86806	-2.15459	-0.826704	-0.484417	green
FBXO6	-6.45527e-07	-0.00033188	-0.0257989	-0.302878	-3.25038	-1.51078	-0.672349	0.105896	green
HOMER1	1.09262e-06	0.000165464	0.0585614	1.79253	2.51196	1.94121	1.9148	1.95403	yellow
INA	4.41158e-07	5.42659e-05	0.00700812	0.160391	1.80117	2.03637	1.41544	0.703605	yellow
HLA-DPA1	-2.38574e-06	0.000493857	0.0218382	-0.0389429	-2.28374	-2.30664	-2.52284	-1.48265	green
DPP3	6.63813e-07	0.00136083	0.150528	0.360389	2.50729	2.48863	2.3877	1.44807	yellow
PML	5.82247e-06	-0.00198612	-0.495234	-1.42694	0.109394	0.520236	1.42203	2.35666	purple
SLC22A18AS	-4.46771e-08	-0.000740816	-0.040309	-0.133443	2.5201	2.35625	1.90585	1.85047	yellow
ERO1B	-2.6489e-06	-0.00138634	-0.0417088	-0.185875	-2.55561	-3.04111	-6.05097	-3.5133	green
ADM2	-1.2784e-06	-0.000840765	-0.131628	-3.64177	-1.09082	-2.04372	-1.45287	-2.06162	orange
CNP	1.4078e-06	0.00104905	0.0235896	-0.0635422	0.702043	1.16956	1.89297	2.51311	yellow
EPSTI1	5.76738e-09	-0.000290773	-0.0179797	-0.143054	0.0388057	0.448939	3.20225	4.52147	purple
PPARG	6.12567e-06	-0.000564266	-0.875955	-1.51689	-1.72768	-2.11066	-1.72108	-1.70733	green
APOL6	-8.39977e-07	0.000384093	-0.0241927	-0.930785	-1.6592	-0.616349	0.786318	2.02198	purple
ITM2A	1.19681e-05	-0.000466813	0.0265282	-0.0348735	-1.04112	-1.65444	-2.16864	-1.57724	green
AASS	-1.36776e-06	0.000325521	-0.01732	-0.307467	-1.24872	-2.64808	-2.97002	-0.969859	green
VSIR	-8.47981e-06	0.00262657	0.0133892	-0.115549	-3.39111	-3.58252	-3.28785	-3.94663	green
FAM171A2	-1.76952e-07	-0.000762762	-0.0213972	-0.57427	-2.44418	-2.21987	-2.43754	-0.214927	green
ZNF146	1.56e-06	0.00120797	0.511436	1.83308	2.25839	1.4274	1.76363	1.22273	yellow
TRANK1	-5.90458e-07	0.000337358	-0.0373291	-0.330575	0.297934	0.593248	2.42654	3.408	purple
ACAD10	-2.09301e-06	-0.000249584	-0.073205	-0.388023	-2.18274	-3.13257	-3.46919	-1.5427	green
PRELID1	1.94371e-06	-0.00111432	0.0712247	0.810068	1.4237	2.35473	2.26477	1.46266	yellow
C4ORF3	-1.39426e-06	-0.000807117	-0.131073	-0.0831981	0.983553	1.44834	2.2815	2.47684	yellow
PPM1K	1.17538e-06	-2.34534e-05	0.00436959	0.0491407	0.47302	0.156392	2.33697	4.01473	purple
MUC1	6.59623e-06	-0.00296794	-0.2549	-0.582587	-3.14997	-3.75741	-2.94261	-1.76625	green
CEACAM1	-9.30305e-06	-9.89592e-06	0.0605453	-0.182406	-1.69089	-2.13828	-1.51391	0.471702	green
DPH2	3.38576e-06	0.000774049	0.858383	2.62742	1.35396	1.00242	1.45355	0.199854	yellow
DDX60	2.16831e-06	0.00196086	0.14474	-0.135721	-0.765504	-0.274789	1.22887	2.72218	purple
ZNF226	-3.28384e-06	-0.00168968	-0.0203687	-0.295865	-1.09863	-2.01513	-0.694384	-0.43121	green
GCNT3	2.45308e-06	0.00178697	0.1653	0.00270124	-1.16909	-4.05217	-2.88615	-0.674331	green
CBWD1	6.4722e-07	8.24617e-06	-0.0103649	0.194566	1.16392	2.23139	2.16477	1.21285	yellow
TAP1	-1.81846e-06	-0.00080147	-0.0635161	-0.247613	-1.26767	-0.345208	0.872522	2.19797	purple
VMA21	-1.53934e-07	-0.00193029	-0.133571	-0.121205	0.816937	1.95229	2.09791	0.962668	yellow
BTBD6	4.21735e-08	0.000722753	0.0414851	1.61272	1.89692	2.00729	1.66868	-0.000384287	yellow
HMGA2	-1.69728e-07	-0.00011822	-0.0092585	-0.0157355	2.04494	3.45709	1.78643	0.106155	yellow
HMGN3	-9.14656e-07	0.000330032	0.014123	-0.0460355	3.27234	2.448	2.65811	2.57707	yellow
PIK3R2	3.69769e-07	-0.000270337	-0.0253294	0.206056	3.06195	2.48103	2.76115	3.42199	yellow
PRR15	-5.56272e-07	-0.000284785	-0.0366795	0.0335908	0.876717	1.25399	3.1739	3.25261	purple
COL1A1	3.13784e-06	0.000820284	-0.00743679	-0.273175	-3.12676	-1.08666	-1.5396	-0.543047	green
RNF122	8.59912e-07	0.000340766	0.0086256	-0.0450011	0.479723	0.391951	1.07224	2.47908	purple
RCAN1	3.01016e-06	0.00218011	0.190083	-0.365593	-2.66741	-1.64677	-2.28739	-2.16593	green
DNTTIP1	-3.66865e-06	-0.00199421	-0.149257	-0.0457903	2.10176	1.88664	1.22655	1.61494	yellow
TCEAL3	-2.96616e-07	-5.66268e-05	-0.0198783	-0.0916971	2.55706	2.71753	2.0862	2.63514	yellow
UGT1A3	-4.22775e-06	-0.000719059	-0.0423299	-0.115317	-2.07766	-2.35119	-2.75517	-2.87816	green
HLA-G	7.26043e-07	-0.000188684	-0.0120361	-0.0491567	0.873212	1.09532	1.62718	2.70401	yellow
SLC40A1	-6.70912e-06	-0.00287056	-1.14574	-1.33341	-3.21849	-2.71419	-3.06701	-2.09932	green
ASS1	-7.84077e-07	-0.00027343	0.00965034	-0.0111191	-1.57725	-2.30192	-1.44263	-0.584965	green
SAMHD1	-2.31612e-06	-4.05459e-05	-0.0148883	-0.0872422	0.564987	0.874161	2.2658	2.54602	purple
TCEAL9	1.09569e-06	-4.47706e-05	-0.0615171	-0.0450492	1.78381	1.70015	2.38341	1.96434	yellow
UBTD2	-8.32486e-07	-0.000330331	-0.0738012	-0.053235	1.43663	2.24336	1.64578	1.12664	yellow
NPNT	-3.00755e-06	0.00122075	0.0483806	-0.0624568	-1.11609	-1.43134	-2.16016	-0.681198	green
STAT1	-2.7076e-06	0.00225062	0.0581093	-0.0957139	-0.0684712	0.0711365	1.31682	2.09484	purple
ERP44	-3.04923e-06	0.00081016	0.0353335	0.103597	-1.42328	-1.96844	-2.33283	-1.63572	green
SEMA3B	-1.34599e-06	-0.00130239	-0.0109535	-0.14571	-2.33954	-2.11264	-0.869194	-1.70121	green
DHFR	1.12823e-06	6.18653e-05	-0.00428475	0.0429238	2.60812	3.42262	2.92108	2.08553	yellow
IFIT2	-1.41766e-06	-0.00106533	-0.0809477	-0.107533	0.131809	1.21832	4.60668	6.19531	purple
HES4	4.73805e-07	-0.000848361	-0.0781298	-0.284852	0.163843	0.619847	1.98301	2.00197	purple
CD24	1.29629e-06	-0.00357943	-0.771387	-0.341626	-3.9209	-3.51868	-2.96257	-2.67443	green
IRF7	1.87615e-06	0.000893468	0.063343	-0.0783759	0.994274	1.87165	3.50857	4.3626	yellow
CXCL1	8.62942e-06	0.00500392	0.0495772	0.0242255	2.94555	2.98424	2.67302	2.32126	yellow
MAPT	2.4105e-06	0.00204349	0.0627033	0.00459981	-3.56301	-1.62227	-2.83478	-0.506574	green
CSNK1G2	-1.74384e-07	-0.000687946	-0.0182439	0.0282803	1.25645	1.48495	1.5511	2.06654	yellow
CA9	-3.48773e-07	0.000985395	-0.0180509	0.26002	0.66218	0.963015	1.47873	2.00341	yellow
CXCL5	-0.000189987	0.000637624	-0.0799834	0.0322024	-1.28897	-2.22985	-1.45848	-0.847468	green
MARCKSL1	-1.47956e-06	-0.000442933	-0.0225566	-0.0362328	1.59247	0.649223	1.34843	2.56337	purple
HLA-DMB	-2.87857e-06	-0.000866088	-0.0303067	-0.156356	-1.7852	-2.46171	-1.80287	-1.14535	green
TPM2	2.27275e-07	4.56742e-05	0.0214905	0.093591	2.60003	2.71721	2.71599	2.67181	yellow
ZNF664	2.66599e-07	2.24629e-06	0.0020818	0.200703	2.13982	1.11087	1.12044	0.525507	yellow
ADAM19	-4.71308e-07	0.000220997	0.00145185	0.0438033	3.85736	4.12568	3.76947	2.06799	yellow
HLTF	5.8196e-06	0.00127114	0.0465037	-0.257957	-1.25159	-1.46915	-2.09191	-1.54131	green
ID1	-1.18215e-05	-2.48975	-1.98026	-1.62665	-2.38891	-2.68621	-3.01253	-2.32711	green
OAS2	-1.36116e-06	-0.00105863	-0.0708117	-0.555108	0.0942527	1.10507	3.88845	5.04446	purple
CHURC1	6.16086e-06	-0.00363242	-0.45729	-0.633431	-2.15282	-1.57329	-1.62941	-1.26091	green
NOL4L	-7.51614e-07	-0.00146773	-0.871761	-2.52489	-0.0525026	-0.0913789	0.137701	0.415921	orange
KIF20A	1.5389e-06	0.00102817	-0.0446665	-0.274217	-0.764832	-0.809542	-2.04137	-0.783955	green
PLEKHG6	-7.48209e-07	-0.00205206	-0.781728	-2.22974	-1.32418	-0.787932	-0.195764	0.0744373	orange
BCAM	3.82593e-06	0.000565875	0.0298215	-0.0314117	-2.0909	-2.68605	-2.01831	-1.46756	green
THEMIS2	-1.32918e-06	-0.000866353	-0.0848791	-0.357136	-0.923565	0.13684	1.70045	2.70531	purple
ABI3BP	-5.78357e-07	0.000161107	0.0579796	-0.0540625	-3.08143	-3.44778	-4.50936	-2.79143	green
C6ORF223	1.11712e-06	0.000116287	-0.0288644	-0.117764	1.87483	2.38182	2.50059	2.23582	yellow
MUC5AC	-5.76436e-06	-0.00318849	-0.188789	-0.468987	-3.0638	-4.30755	-4.25565	-3.87012	green
NECTIN2	-2.01898e-05	-0.00121769	-0.154339	-0.979317	-2.95479	-3.1515	-2.65644	-2.03546	green
POFUT2	1.33714e-06	-0.000497945	-0.00879492	-0.0685069	-1.48985	-2.08551	-2.13079	-1.42976	green
SAT1	-6.60219e-06	-0.00538913	-0.368103	-0.462097	-1.49328	-2.37307	-1.77771	0.0859903	green
NUDT4	-2.27843e-07	-0.00031501	-0.0038192	0.190785	2.14155	1.07275	1.38826	1.61021	yellow
LYPD1	1.03579e-06	0.000375131	0.0482179	3.5169	0.860455	0.294171	0.442006	0.384981	pink
MYO5C	-2.20924e-07	-0.000304172	-0.0162879	0.179015	1.96165	2.0515	1.47685	0.533876	yellow
HMGB3	-6.92802e-07	-0.000498095	-0.0290614	-0.212673	2.03032	1.26632	0.752621	0.321448	yellow
UGGT2	-2.90955e-06	-0.000325812	-0.00667802	-0.287805	-1.72039	-2.11111	-2.25682	-1.37766	green
UNC5A	8.38479e-07	-0.000133285	-0.0115138	-0.0666765	-2.29805	-1.96494	-1.27588	-1.31299	green
SDC4	-5.43783e-06	0.0039782	0.164408	-0.162886	-1.63798	-2.02686	-1.40262	-1.48667	green
SFTA2	-7.6062e-06	-0.0031895	-0.492596	-0.405611	-3.04061	-2.57363	-2.36606	-2.13079	green
EGR1	1.52018	-0.00145187	-1.33682	-0.503463	2.28689	-0.030766	-1.59616	0.256403	pink
IFITM2	-1.4789e-07	-0.000419993	-0.0103138	-0.0806137	-0.419489	-0.208224	0.815092	2.39925	purple
SAMD8	-2.51422e-06	0.00118272	-0.00726436	-0.61329	-1.52451	-2.17355	-2.25636	-1.5708	green
CTSH	-5.19546e-06	0.000116368	-0.0378024	0.0481006	-2.2036	-2.11055	-1.83146	-2.54775	green
PRTG	-1.60358e-06	-0.000845606	-0.104281	-0.289889	-2.17627	-2.25069	-1.39806	-2.13666	green
UGT1A8	2.04056e-06	-0.000658888	-0.0412838	-0.122493	-2.09598	-2.36832	-2.76392	-2.8817	green
POLE4	2.13688e-08	-0.000437141	-0.0364459	-0.0675584	1.80743	2.454	1.78646	0.820095	yellow
HMGN1	7.49353e-08	-4.03345e-05	-0.042995	-0.142752	2.27454	2.9091	2.88816	3.05551	yellow
APOBEC3G	8.59847e-07	0.000176422	0.0470905	0.168868	-0.364639	-0.162877	1.53324	2.11691	purple
TFAP2C	-6.93212e-07	-0.00114878	-0.114876	-2.83192	-1.51986	-0.836231	-0.94217	-0.427505	orange
C1ORF50	3.50893e-07	0.000191218	-0.0204788	-0.0130478	1.0394	2.24243	2.29606	1.50521	yellow
HLA-DRA	-1.62157e-06	0.0015458	0.101009	0.116317	-2.0532	-2.64198	-2.58845	-1.5825	green
DHDH	-1.42819e-06	-0.00122266	-0.0999853	-0.481744	-2.07825	-2.24773	-1.03829	-0.395693	green
NRGN	2.09649e-06	-0.000429357	-0.126972	-0.607192	-2.68437	-1.78092	-1.66718	-1.47398	green
WFDC2	-1.01075e-05	-8.38946e-05	-0.01912	-0.044697	-2.61557	-2.98332	-2.55546	-2.29339	green
MBD3	5.27776e-07	0.000763081	0.0300404	0.909663	2.10831	2.15013	1.91553	0.509051	yellow
LGALS9	-4.44628e-07	0.00124859	0.0372498	0.0533433	-0.917033	-0.542161	1.74971	3.30782	purple
C6ORF62	1.58031e-07	0.000216936	-0.0162648	0.0333206	1.24716	2.39465	2.41864	3.29738	yellow
LMF1	-2.37651e-06	-0.000872078	-0.0665072	-0.219459	-1.4688	-2.06416	-2.4128	-1.91454	green
HSPG2	-2.595e-06	-0.00150616	-0.073346	-0.441367	-1.17353	-2.10734	-1.76529	-1.12119	green
UPK3B	5.54867e-08	0.000193142	-0.0443728	-0.0332994	-1.69436	-1.93558	-2.05536	-1.51233	green
PLEKHG3	4.59425e-07	-0.00121227	-1.1271	-2.03061	0.183336	0.481018	0.441494	-0.0228626	orange
TMSB10	-3.09131e-06	-0.00130653	-0.108446	-0.252085	3.28658	2.72445	3.25689	3.91107	yellow
IFITM10	-3.49387e-07	0.000630475	0.106148	0.168801	-2.36652	-1.99419	-2.60001	-1.94305	green
TSPAN7	-2.36062e-06	0.000292987	0.0199099	-0.215135	-2.35002	-2.13819	-4.41083	-2.10854	green
MME	-1.06179e-06	-0.000157425	-0.0262978	-0.0102639	-2.5201	-2.32263	-1.51132	-1.58342	green
RHBDD1	-3.55377e-06	-0.000672426	-0.052567	-0.167339	-1.28956	-2.10264	-1.34782	-0.612812	green
ETV7	-5.73553e-07	-3.31498e-05	-0.0359238	-0.361545	-0.597398	-0.223017	1.70109	2.67933	purple
IFNB1	8.78347e-08	9.28033e-06	-0.00325911	-0.0126	-0.0321078	-0.0370962	0.334211	5.65824	purple
DNAJB2	-1.03555e-06	-0.00038513	0.0607409	0.988213	2.42348	2.80147	2.15948	2.31963	yellow
IFI44L	9.70053e-07	0.000231148	0.0400567	-0.152489	-0.0263945	0.281887	2.38147	3.49023	purple
PRCP	-3.11974e-06	0.00104055	0.0484625	0.105754	-1.85154	-2.23359	-1.57782	-1.62235	green
FGD3	7.55717e-07	-0.00113619	-0.219911	-0.845197	-1.88391	-2.28809	-1.56774	-1.71898	green
ATP6AP2	-8.08625e-06	0.00142687	0.116543	0.13018	-1.57949	-2.07644	-2.04951	-1.8555	green
PLBD1	-7.06899e-06	-2.53504e-05	0.00755695	-0.0542733	-1.86428	-2.11206	-2.00036	-1.49132	green
PRKAR1B	9.35861e-07	0.000647448	0.0860229	0.727337	1.72226	2.42405	2.3004	0.79272	yellow
MTHFS	-1.56337e-06	0.000133762	0.0252592	0.517697	2.00399	2.15254	1.71068	1.0136	yellow
CDC42EP2	-4.48962e-06	-1.21111	-2.08188	-1.5711	-0.396951	-0.741513	-0.0871096	-0.130727	orange
ATAD3C	1.23759e-07	0.000513985	0.0876633	1.48314	1.13448	2.0625	0.800577	0.205197	yellow
ZNF618	1.72658e-07	0.000277511	0.012742	-0.197339	0.63338	0.679899	0.337524	2.23924	purple
ZNF33B	2.85868e-08	9.65641e-05	0.0191167	0.203447	2.42753	2.65654	1.44507	0.522387	yellow
CBWD3	6.93972e-07	-8.75642e-05	0.000708343	0.131222	1.18654	2.07417	2.10099	0.606657	yellow
LGALS9C	-4.78459e-07	-0.000118227	-0.0156536	-0.0797596	-0.347908	-0.367771	1.38857	3.14413	purple
UBALD2	1.29441e-06	-0.000108889	-0.129547	-1.18499	0.565573	1.08976	1.32513	2.17957	yellow
TTC13	-9.49342e-07	-0.000371	-0.0687365	-0.111162	-1.11841	-2.3168	-1.88323	-1.43835	green
RNASEH1	6.256e-07	0.000913591	0.105437	0.653296	2.066	2.01351	2.04371	0.59959	yellow
SLC38A2	-7.23369e-06	-0.00134886	-0.0135306	-0.521044	-1.30228	-1.81418	-2.16949	-1.96839	green
DENND5A	1.33283e-06	0.000121025	-0.0128568	0.06937	0.506578	0.763033	0.847956	2.03332	purple
IFI35	-8.18041e-07	-0.00155873	-0.0704991	-0.00156386	0.666023	1.50917	3.24745	4.2053	purple
GLIS2	-1.72924e-06	-0.00228055	-1.0696	-2.4609	-1.93463	-2.28394	-1.08793	-0.900631	orange
IDO1	-1.71437e-06	-0.00130302	-0.118613	-0.864788	-0.941104	-0.481167	1.72611	5.0962	purple
PCGF5	-1.18534e-06	-0.000113483	0.0116367	-0.0449578	0.137535	0.0341039	0.0726525	2.17972	purple
MTERF3	-3.01232e-06	-0.00135311	-0.175787	-0.219042	-0.559355	-2.05599	-1.50773	-0.391939	green
FJX1	2.56864e-07	0.000436455	0.0676338	2.06115	0.552714	0.300406	0.708188	0.486954	pink
POLR2F	7.21767e-07	-0.000577302	-0.0883712	-0.143879	2.65504	3.08093	2.97132	3.01091	yellow
GPATCH4	1.72764e-06	0.00115117	0.0888568	2.31856	2.4238	2.86688	2.25258	1.33238	yellow
PYURF	2.47294e-06	-0.000553747	-0.0111904	-0.193167	0.921303	1.94863	2.36876	1.47621	yellow
IGF1R	1.2331e-06	-0.000694694	-0.06663	-0.695301	-1.55158	-2.36097	-1.44318	-0.931452	green
GBP1	2.66526e-06	0.00129335	0.0179111	-0.36015	-0.207031	-0.074184	1.55961	2.8195	purple
SLC16A7	-5.47799e-06	-0.00222896	-0.144378	-0.646285	-1.78514	-2.02324	-2.30857	-2.35305	green
TMEM163	-4.33386e-07	0.000341336	0.0190714	0.0419829	1.52666	2.22204	1.96662	1.36203	yellow
BEX3	-1.90872e-07	-0.000958616	-0.187827	-0.431771	1.9144	1.79493	2.26295	2.45293	yellow
GPR155	-2.36585e-06	-0.00128543	-0.0156119	-0.169122	-2.06555	-2.86724	-0.643303	-0.487671	green
VSIG1	6.41554e-07	0.00141094	0.0162076	0.0241637	-1.306	-1.09511	-2.09282	-1.37234	green
LY75-CD302	-7.07129e-06	0.000203465	0.0120201	-0.132071	-1.27442	-2.05286	-1.70828	-1.21194	green
CD55	-7.60665e-06	0.0015243	0.0551276	-0.317959	-1.60389	-2.06572	-1.69749	-1.19139	green
CD3EAP	2.48762e-06	0.00243932	0.935417	2.21989	1.42222	1.26134	1.34371	0.0934935	yellow
NUAK1	3.78966e-07	2.91493e-05	0.0234847	1.67653	2.98129	1.98454	0.292387	0.269021	yellow
CDKN1C	-4.99217e-08	-0.00196416	-0.852315	-2.4584	-1.14688	-0.869731	-0.0978504	-0.153013	orange
LRRFIP2	-1.80637e-08	-0.000111926	-0.0153472	0.182679	2.00405	1.48385	1.18205	1.25972	yellow
REEP6	-4.9893e-06	-0.00135268	-0.0783248	-0.263947	-2.23987	-2.00467	-1.6845	-1.06858	green
AKR1C3	-1.00668e-07	-0.00242843	-0.0667692	-0.123356	-2.07916	-1.7456	-2.43075	-2.57184	green
AKR1C4	1.37309e-06	-0.00115893	-0.124382	-0.504155	-1.9257	-1.97868	-2.12344	-2.44369	green
IFIH1	1.5134e-06	0.00154274	0.0186201	-0.276289	-0.255081	-0.172785	1.21961	2.48571	purple
FRAS1	3.23372e-06	-0.00510271	-0.12956	-0.438295	-1.75765	-2.87583	-2.74084	-2.0469	green
ADSSL1	-1.35899e-06	0.000315493	0.120419	-0.0143133	-3.02871	-1.81449	-0.787171	-0.68074	green
IL1A	1.47089e-06	0.000137932	-0.00481454	0.141668	2.94514	1.03409	1.36499	0.231528	yellow
HDGFL2	2.40008e-06	0.00040799	-0.00307088	-0.253775	1.29689	2.00146	1.45521	1.41852	yellow
MAPK6	2.57228e-06	-0.000140271	0.024547	0.179865	2.46813	1.37212	1.39202	1.75614	yellow
C5	-9.78196e-07	0.000591736	0.0464913	0.082366	-1.49836	-2.48875	-1.70102	-3.3638	green
GUCY1A3	2.94448e-07	0.000255956	0.0503649	1.39378	2.27543	1.45331	0.257696	0.790757	yellow
PIK3IP1	-3.40423e-06	-0.000490518	-0.132549	-2.05303	-0.389621	-0.484088	-0.325072	-0.209622	orange
SRM	-6.8697e-07	0.000685489	0.213652	2.16542	1.87502	1.76253	1.43687	0.492436	yellow
C1ORF122	-1.51378e-06	-0.000435373	-0.038382	0.199126	2.51285	3.19105	3.47197	2.36457	yellow
PPP1R1B	-2.21907e-06	-0.00145766	-0.0778251	-0.282204	-3.55531	-3.84929	-5.62721	-1.6301	green
HYPK	-3.01827e-07	-0.0007042	-0.0328837	0.0626928	2.61424	3.10894	2.65267	0.497578	yellow
GMCL1	-1.48303e-05	-0.00448911	-0.466295	-1.11507	-2.40589	-2.50821	-2.57568	-1.47533	green
PTMS	-1.09302e-06	-0.000514854	-0.0546328	-0.111538	2.58035	2.8025	3.1754	3.05157	yellow
SAMD9L	3.33587e-06	-0.000635277	-0.0742251	-1.02568	-0.252736	-0.00577948	1.6975	3.11442	purple
LETM1	-6.51875e-07	0.0020925	0.123161	0.254759	-1.42797	-1.96486	-1.52477	-2.13325	green
SLC7A11	-1.6669e-05	-0.000232219	0.0200297	-0.273343	-1.11466	-1.96855	-2.09786	-3.29697	green
SCNN1A	-1.23852e-05	0.000302194	0.0673229	-0.100697	-3.17169	-3.68005	-2.74892	-2.06189	green
CIB2	1.49994e-06	-0.000141442	0.0180485	0.113741	0.458935	0.702924	2.46437	2.8329	purple
NEK2	1.37784e-06	-0.00119348	-0.177227	-0.999512	-1.8869	-2.2086	-2.27242	-1.90674	green
PRKCA	-4.27764e-06	0.000934133	-0.011596	-0.536073	-1.59685	-1.56289	-2.02194	-1.45381	green
MGAM2	-9.16352e-06	0.000289314	0.0141679	0.0145482	-1.91124	-2.77908	-3.03309	-2.00697	green
PAQR8	-1.12159e-05	-0.00207363	-0.294954	-0.959434	-1.83165	-2.14098	-1.84335	-0.90949	green
FUCA2	-4.28381e-06	-0.00055615	0.0230145	-0.276422	-1.69045	-1.83896	-1.48805	-2.04102	green
TMPRSS2	-1.54403e-06	-0.000228665	-0.154004	-1.26516	-2.39746	-2.65378	-1.7316	-1.11847	green
C5ORF24	-8.5049e-07	-0.000522567	-0.0530541	0.122971	1.928	1.60557	2.14903	1.91158	yellow
JADE2	2.55212e-06	0.00112274	-0.0509837	-0.317517	1.37932	1.39905	1.91664	2.95095	yellow
CDC25C	5.15142e-06	0.00191628	-0.00671253	-0.860656	-0.964395	-1.0401	-2.46217	-1.24686	green
BBC3	3.1854e-07	-0.000490062	-0.0946844	-1.91131	-0.195515	0.425264	1.4914	2.20345	purple
IFNAR2	-1.00785e-06	0.000459729	0.012512	-0.051928	-2.13261	-2.90307	-0.874045	-0.402808	green
RPS6KB2	8.1539e-07	0.000480296	0.0646486	1.19148	2.23166	3.04211	2.54095	2.40446	yellow
UPP1	5.85478e-07	-0.000211141	0.0156629	1.26035	2.55188	3.07786	1.75131	-0.183505	yellow
PAM16	-1.28538e-06	-0.000678303	-0.0398575	0.0017255	1.52933	1.72725	2.07306	1.14973	yellow
GSDMB	1.87281e-06	0.000945323	0.114767	0.00283281	-3.43726	-2.80651	-1.54351	0.587215	green
GALNT10	-2.46189e-06	0.000471813	0.0839906	0.116657	1.97184	2.1341	1.77515	0.74433	yellow
MT2A	-7.65883e-08	-0.000150147	-0.0383983	-0.02043	-0.6905	-0.462338	1.05132	3.50947	purple
DRAM2	8.69155e-07	0.000840906	0.139383	0.0199942	-1.1185	-1.61439	-2.36469	-1.17673	green
EMP2	3.29235e-07	-0.000149223	-0.0373618	-0.0298638	-2.23483	-2.8898	-2.74578	-2.34993	green
TM4SF4	-9.82342e-07	-0.000355114	-0.100272	-0.396737	-2.86417	-2.866	-2.87905	-2.81107	green
NAPA	-2.64892e-06	-0.00114129	-0.0233318	0.00328421	0.850073	1.04809	1.85833	2.01068	yellow
SAMD9	3.29765e-06	0.00135363	0.038721	-0.629991	-0.0909061	0.00566651	1.11109	2.27093	purple
HSPH1	1.38187e-06	0.00400782	0.861897	2.20371	0.582656	0.0588903	-0.880271	0.0925762	pink
FBXL8	-4.05787e-07	-0.0004275	-0.0771614	-2.91716	-0.314119	-0.232025	0.277664	0.178994	orange
SLC25A39	3.53145e-06	-0.000678301	0.0754779	0.730098	1.59259	1.63034	2.14048	1.87113	yellow
SH3BP5L	2.18352e-06	-0.00037496	0.00735969	0.221817	2.07916	1.62085	1.72265	2.00952	yellow
LAMP3	-3.34012e-06	0.000620698	0.049412	-0.122629	-0.58714	-0.491667	1.41347	3.64732	purple
DDX58	-4.73219e-06	0.000469315	-0.225146	-0.41021	1.10535	1.05439	2.54042	3.85615	yellow
MBTPS2	-2.97603e-06	-0.000454706	-0.0475951	-0.0344011	-1.29845	-2.05057	-1.77504	-1.3476	green
TMEM151A	-1.69345e-06	-0.00105337	-0.113389	-0.47977	-2.34538	-0.76904	-2.80308	-1.41087	green
TMEM131L	-2.27772e-06	-0.00115206	-0.256439	-1.10043	-1.18488	-1.44044	-2.05209	-0.687179	green
C19ORF66	-3.10651e-07	-0.00012768	0.00490005	-0.0718498	0.328746	0.563843	2.94405	2.94904	purple
JAZF1	2.16282e-06	0.000572257	0.0214066	0.0220764	0.965436	2.29425	0.907421	0.9273	yellow
NTAN1	-1.26469e-07	9.51751e-05	0.0578318	0.227981	0.835359	2.02537	1.4225	1.53171	yellow
C4BPB	-2.21186e-06	-0.000146867	-0.059607	-0.280926	-1.56195	-1.14359	-3.42003	-0.893198	green
FBP1	-3.50738e-06	-0.00028127	-0.0288366	-0.162725	-1.64544	-1.68048	-2.46313	-2.43329	green
WLS	-7.9731e-06	-0.000738393	-0.0607614	-0.570027	-1.36354	-1.83461	-2.01499	-1.02627	green
TXNDC12	-4.37065e-06	0.00308595	0.10266	0.083491	-3.07126	-3.41681	-3.82896	-2.9293	green
CPM	-1.63901e-06	0.000100058	0.00955474	-0.000407808	-2.48099	-2.56101	-1.59806	-2.07935	green
ANKRD37	-3.34894e-07	0.000887954	1.46408	0.253344	0.605061	1.97277	2.28443	3.27538	yellow
SLC15A3	4.00012e-07	0.000284223	0.0138115	0.0339134	-0.239081	-0.0889609	0.24179	2.77004	purple
MYADM	-9.81681e-06	0.000500771	-0.0515493	-0.0481674	-2.16849	-2.13319	-1.86286	-2.53056	green
IARS2	-3.26022e-06	0.00232812	0.0322586	-0.532309	-1.64668	-2.35184	-2.17354	-1.56693	green
OAS3	5.30107e-06	0.00232578	0.0965169	-0.162657	0.601571	1.31601	2.96041	3.61714	purple
LCORL	8.65873e-08	-0.000511978	-0.052199	-0.849325	-2.06652	-0.981013	-1.59946	-1.39777	green
OPTN	-3.80528e-07	-0.00245973	-0.0917908	-0.23237	0.294019	0.407583	1.50725	2.72271	purple
CDR2L	5.01598e-07	-0.00046124	-0.0364732	-0.039937	1.48673	2.06477	1.42052	1.25042	yellow
PTRH1	6.50854e-07	-0.00061796	-0.0751026	-0.15081	0.767407	1.0236	2.07778	1.46991	yellow
PTPRB	3.1486e-06	0.000779901	0.0474347	0.18016	-1.06632	-1.33373	-1.33593	-2.83386	green
RTP4	1.10944e-06	0.000350045	-0.133781	-1.78643	-0.724215	-0.152133	1.80192	3.36818	purple
ENPP5	-3.6378e-06	-0.00109065	-0.114205	-0.458079	-1.24511	-2.14337	-2.63881	-0.892964	green
ACSS2	2.50971e-07	0.00146423	0.0399151	-0.134943	1.70857	2.28223	1.99834	2.4289	yellow
FAM13A	7.58613e-07	0.0003187	-0.00256941	0.449814	2.06552	2.20908	1.54728	2.67928	yellow
CLTB	3.24294e-06	-0.00228702	0.00638219	0.130683	2.13874	2.75341	2.81188	2.26004	yellow
PROCR	2.23363e-06	0.000324648	0.0101419	-0.0632065	-1.60648	-2.69334	-1.14008	-0.422345	green
C3ORF52	4.00697e-07	0.000821035	0.0857566	0.882763	1.27596	2.00609	1.79846	0.245178	yellow
MAGED1	3.12161e-06	0.00151192	0.0348346	-0.036985	-1.2681	-0.987255	-1.61343	-2.01086	green
FBXO27	2.84793e-07	0.000235047	-0.00647379	-0.0724616	0.374612	2.00265	1.73799	0.117931	yellow
SESN2	-6.8222e-06	-0.0047548	-2.6362	-1.95373	-0.535702	-0.736748	-0.570473	-0.638166	orange
TCTN3	-5.04346e-06	0.00163979	0.0688082	-0.0498316	-1.7165	-1.94652	-1.73299	-2.0149	green
HSD17B11	-3.67145e-06	0.00129178	0.00570439	-0.287475	-2.1621	-2.10902	-2.16799	-1.87634	green
NRP2	-1.9917e-06	-0.000419659	-0.00396444	-0.319818	-1.32778	-2.39078	-1.7052	-1.11	green
TRIM7	-4.71421e-07	7.97969e-05	-0.0192245	-0.102322	0.476049	0.889909	2.02211	0.624505	yellow
KRT13	7.99631e-06	0.00208713	-0.0506267	-0.77293	-1.7323	-2.46435	-3.24821	-1.99466	green
ARHGDIB	-8.1277e-07	-0.00478432	-0.884927	-1.2548	-2.10548	-2.3932	-2.48073	-2.11456	green
IL4R	-1.28294e-06	-0.000306809	-0.349821	-1.10637	-1.54996	-2.34406	-1.84218	-0.883001	green
UGT1A5	-4.08032e-05	-0.000643228	-0.0413701	-0.11448	-2.07547	-2.34895	-2.75297	-2.87596	green
DBF4B	6.02706e-07	0.00024602	-0.00766318	0.0951825	1.57264	1.13349	0.342189	2.62282	purple
LY75	-6.40095e-06	9.42814e-05	0.0102859	-0.138436	-1.29083	-2.05437	-1.74329	-1.20497	green
IFNL1	2.38788e-07	-1.22802e-05	0.00359969	0.0332942	0.0104715	0.0521814	4.90784	6.23258	purple
SERPINA5	-7.18757e-07	-0.000394449	-0.0221266	-0.135463	-1.65728	-1.56718	-2.41895	-1.85669	green
PXMP2	7.53786e-07	0.000588421	0.0275181	0.154823	0.753906	2.26687	1.78035	1.10445	yellow
TCEA3	-1.80221e-06	0.00249626	0.085616	0.137435	-3.79517	-2.56003	-2.59499	-1.73608	green
SRF	1.10678e-06	-0.00017366	0.0356297	0.174653	0.539282	1.63738	2.15249	0.520267	yellow
NAPEPLD	1.30461e-06	0.000571728	-0.0131523	1.16284	2.0919	2.06116	1.07355	0.754586	yellow
PIN1	-2.17884e-07	-0.00123326	-0.147081	-0.195487	1.60927	2.43853	2.10006	1.90921	yellow
ZBP1	0	0	0	0	0	0	0.423075	6.62917	purple
LSS	1.50293e-07	-0.000312525	0.00230635	-0.164367	1.49084	2.02282	1.85746	1.50387	yellow
BNIP3	-2.10855e-06	0.000106869	0.431103	1.23364	0.527911	1.10367	1.82646	2.47928	yellow
PPP5D1	9.77842e-08	9.75326e-05	0.0318984	0.147336	4.30087	3.588	2.84949	2.94954	yellow
MMAB	-1.69037e-07	-0.000662309	-0.0334154	0.0477361	1.5507	2.36564	2.50715	1.19294	yellow
HACL1	-3.93476e-06	-0.00243517	-0.0590829	-0.0452412	-0.886637	-0.828101	-1.08348	-2.7913	green
SGSH	-1.68051e-06	-0.00105488	-0.0836532	-0.40532	-1.00267	-2.35386	-1.42688	-1.27262	green
IER5L	-6.50516e-06	-1.1928	-2.25907	-0.868098	-0.258587	-0.492859	-0.00532718	0.28125	orange
SECTM1	4.82608e-07	-2.75945e-05	-0.0708492	-0.266057	-3.27104	-3.42238	-1.08009	0.534035	green
PHACTR4	1.28765e-06	0.000662231	0.0934768	0.971665	0.82994	0.95562	1.17828	2.06369	yellow
KLF2	1.31204	0.000597735	-0.754024	-2.14486	-0.228977	-0.189797	-0.128013	0.372099	orange
AKR1C2	2.26957e-06	-0.000617914	-0.0631074	-0.0413953	-2.54766	-2.59743	-3.4389	-3.55785	green
POLR3H	2.63816e-07	0.000401272	0.0628367	2.06279	0.959114	1.30842	0.751366	0.268448	yellow
RPS6KA4	7.41847e-07	0.000968519	0.00265841	0.391122	3.00258	3.98328	3.64902	2.97438	yellow
GAS2L1	2.15366e-06	3.4609e-05	0.0287597	0.0832817	2.17067	1.36136	1.18639	2.23933	yellow
UGT1A9	5.52495e-07	-0.000638157	-0.0425341	-0.120695	-2.08203	-2.35851	-2.75979	-2.90478	green
PODXL	-1.52538e-06	-0.000208906	-0.033845	-0.148042	-0.83735	-2.42043	-1.54119	-0.24807	green
TIMP3	-7.2431e-06	-0.00238827	-0.0992048	-0.976487	-2.78075	-3.7775	-4.36838	-3.88089	green
GBP7	3.1465e-07	0.000150224	0.000409951	-0.0166144	-0.0479433	0.0320289	0.34248	4.1338	purple
LAPTM4A	-3.63915e-06	0.000489546	-0.0499783	-0.150004	-1.9423	-2.23516	-2.27637	-1.79719	green
PDAP1	3.81797e-06	-1.15601e-05	-0.0408118	0.148272	3.37909	4.57892	4.23753	3.9341	yellow
EPC2	4.56279e-07	0.00181564	2.22191	2.32833	2.13816	1.62065	1.97583	1.54764	yellow
AQP3	-2.15456e-06	-0.000607816	-0.103806	-0.421964	-2.8347	-2.6355	-2.47867	-2.15716	green
C19ORF53	1.74105e-06	0.000492354	-0.00976608	-0.0420996	1.63288	2.06064	1.90962	1.36988	yellow
MPND	6.36904e-07	0.000669091	0.00439894	0.145326	1.31145	2.16502	1.82861	1.46234	yellow
PRR11	2.23845e-06	0.000711736	0.00178852	-0.415809	-1.95983	-2.53973	-3.55351	-1.33539	green
LGALS9B	-6.20806e-07	-0.000172943	-0.00915672	-0.0995894	-0.326108	-0.434137	1.35529	3.07894	purple
GSE1	2.63509e-06	-0.0011334	-0.470899	-2.80487	-0.519289	0.0274886	0.150567	-0.276629	orange
FERMT1	-4.37446e-07	0.000189159	0.0220232	0.828864	2.31042	2.31117	2.07606	0.378029	yellow
TRIM14	8.45371e-07	0.000377028	0.0128426	-0.103	1.14333	2.25781	3.31866	3.36758	yellow
WNT7B	-3.26268e-06	0.000115132	-0.223035	-1.04139	-2.57571	-2.59994	-2.37178	-3.01347	green
BRMS1L	-6.17523e-07	-0.000412637	-0.0503133	-0.0494778	1.32851	2.09563	1.32904	0.350061	yellow
CD40	-5.37363e-06	0.000650094	0.0454373	-0.313133	-1.85729	-1.88293	-2.01334	-0.311192	green
LUC7L3	2.69507e-06	0.646812	1.26794	1.54994	2.11159	2.19842	1.78759	1.59888	yellow
CTSE	-6.5351e-07	0.000652322	-0.02194	-0.105392	-1.27078	-1.53607	-2.06766	-2.11774	green
HAVCR1	1.69e-06	0.000507833	0.0283388	0.357595	-0.846768	-0.949497	-2.22556	-0.277228	green
CXCL11	6.27292e-08	-5.28124e-05	-0.00192981	-0.00722175	-0.0264565	0.0140511	0.306617	5.19337	purple
STT3B	-1.04383e-05	-0.0012478	0.0247041	-0.0345448	-1.54397	-2.07336	-2.61432	-2.06921	green
CARD11	3.55348e-06	-0.00136157	0.0276005	0.283634	1.88241	2.09384	2.07793	1.81354	yellow
NCOA5	1.00944e-06	0.00226258	2.22477	3.03625	1.52516	0.957618	0.658962	-0.03402	pink
TOMM5	-6.75119e-07	-0.00116898	0.0194537	0.101106	2.16501	2.82268	2.84329	1.82301	yellow
ARSK	-3.42967e-06	0.00116594	0.0517996	0.0170176	-1.1069	-2.08898	-2.15942	-0.736814	green
ALDH1A3	-5.31076e-06	-0.00267354	-0.224741	-0.495937	-1.86756	-2.08583	-2.27605	-3.55507	green
TMEM168	-2.12747e-06	-4.1444e-05	0.0457356	0.390158	-1.42742	-1.8334	-2.24059	-1.6475	green
ASNS	1.76414e-05	0.00133434	0.184302	0.0814268	-0.581628	-0.548559	-1.05388	-2.17844	green
PLA2G10	-1.70475e-06	-0.000615371	-0.010837	0.0450772	-2.56425	-3.29754	-2.36854	-2.99294	green
CCR1	-3.25644e-07	2.39451e-05	-0.00882712	-0.107056	0.27587	0.154201	1.63386	2.77461	purple
NFE2L3	-6.95027e-06	0.000144277	-0.0946803	-0.467795	-1.59522	-2.09067	-1.47899	-0.798623	green
IGFBP7	3.71329e-06	0.000732379	0.0677725	0.0485166	1.49614	1.91068	2.22657	1.95128	yellow
CYP2C18	-1.0689e-06	0.000287358	-0.0430577	0.0397679	-1.0314	-1.8334	-2.07117	-0.969631	green
METRNL	2.73442e-07	6.19864e-05	0.0141846	-0.0572033	0.0724488	0.629362	1.59622	2.1062	purple
GMPR	-9.39526e-07	-0.000591747	-0.0448066	-0.453615	-0.254559	-0.165359	0.612967	2.33203	purple
PTGES	-4.41901e-07	-0.000326918	-0.0332802	-0.172468	-2.05246	-1.41518	-1.45122	-0.578886	green
BCL3	3.60198e-06	-0.00389538	-2.00149	-2.17986	-0.718475	-0.845003	-0.633523	0.0693141	orange
C19ORF48	8.50639e-07	0.000223415	0.0080471	0.0632936	0.272528	3.26	4.39348	5.17586	yellow
SERPING1	-3.07339e-06	0.00307539	0.147721	0.124094	-2.2558	-2.18718	-1.65397	0.167382	green
CBWD2	8.99262e-07	0.000615619	0.046054	0.274415	1.22606	2.17913	2.22109	1.24958	yellow
DEFB1	-6.74259e-07	-0.00425574	-0.580423	-0.665913	-2.16677	-3.15261	-2.59205	-2.92483	green
PSMB8	1.72332e-06	-0.000345868	-0.0395175	-0.232539	0.0553093	0.272849	1.61796	2.33182	purple
C6ORF141	-3.73844e-07	-0.000185997	-0.00258174	0.0798516	2.91416	3.04075	2.58959	0.451326	yellow
ACSM3	-3.42974e-07	0.000473769	0.0739543	-0.249558	-2.63451	-4.20517	-2.48164	-1.71535	green
ZFAND1	1.39016e-06	0.000167419	-0.055798	-0.0714038	2.77423	2.94868	2.6813	2.56032	yellow
BTD	-1.07219e-06	0.00136953	0.0561414	0.226915	-1.46316	-2.03447	-2.3507	-2.88201	green
ALDH1A1	9.87463e-09	-0.000446808	-0.00307176	0.00783425	-1.49516	-2.13248	-3.08875	-6.07	green
TP53I3	4.22367e-07	-0.000182941	0.0468394	0.0687532	1.6867	2.00795	2.55251	1.16264	yellow
MYH11	5.22852e-07	0.000159668	0.0188971	0.0251626	3.08553	4.25404	3.35015	2.71742	yellow
HMGA1	-1.89496e-06	-0.00305985	-0.232333	-0.186377	2.02397	2.65674	2.93948	2.52442	yellow
SYTL3	6.89878e-07	-0.00113689	-0.0255008	0.0413563	-2.6161	-3.21618	-1.9803	-2.90723	green
LAMB2	-4.5021e-06	-0.000306206	-0.0781969	-0.27831	-1.76469	-2.41002	-1.97036	-1.67238	green
ZSCAN18	3.78701e-08	0.000636032	0.0196582	-0.351667	-3.47388	-1.13959	-0.610193	-1.02819	green
KDELR3	-1.54621e-05	-0.00146445	-0.0587497	-0.361271	-2.80051	-3.12941	-3.75805	-3.05491	green
SLC16A5	-6.16422e-06	-0.00254631	-0.130672	-0.4051	-2.50388	-2.06245	-1.89861	-2.66988	green
PCSK9	2.61961e-06	0.00163196	0.0328848	-0.0844765	1.75312	1.58755	1.92492	2.25626	yellow
CHAC1	-1.52992e-06	-0.00342016	-3.16753	-2.60144	-0.675664	-1.49556	-0.944671	-1.16845	orange
ADRB2	1.65274e-06	0.00190343	0.0637792	-0.753358	-2.28044	-2.17347	-1.40881	-0.957605	green
AZI2	1.54403e-06	0.00082044	0.0877293	0.468892	1.3301	1.10743	2.03125	2.19101	yellow
DBI	-4.81784e-07	-0.00258523	-0.496288	-0.0156712	2.2716	2.40533	2.41292	2.33961	yellow
CXORF38	-8.74043e-06	-0.00184967	-0.255262	-1.62313	-2.41942	-2.4345	-1.60199	-1.25509	green
APOL1	-3.14678e-06	0.00288449	0.0748475	0.107255	-2.01683	-1.80399	-0.917391	-0.106106	green
BPIFB1	-5.57134e-06	-0.000596653	0.0987419	0.0561934	-5.31724	-6.38188	-4.91321	-4.64963	green
ANKRD1	0.685101	0.00204328	1.44564	0.296737	-0.792485	-0.92334	-1.64562	-2.76675	green
TMEM45A	-6.02244e-06	0.000100835	0.0408583	0.157248	-1.96786	-2.37567	-2.88962	-2.9539	green
UGGT1	-3.18917e-07	0.000757204	0.014841	-0.0446094	-1.01684	-2.21439	-2.59146	-1.93991	green
GRB7	-8.22436e-06	-0.629617	-1.91843	-3.67467	-0.573521	-0.125944	-0.288385	0.125812	orange
LRG1	-1.0029e-06	-0.000470718	-0.0830514	-0.316476	-2.60966	-2.8162	-2.21451	-1.61984	green
APOL3	1.33183e-06	0.000480292	0.00399979	-0.106702	-0.0191292	-0.272205	1.05388	2.89763	purple
IGFBP3	-2.7999e-06	0.00242075	0.086844	0.348251	-2.02977	-1.90717	-1.77897	-1.47708	green
ATAD3B	9.92957e-08	0.000423294	0.117987	2.3812	1.92592	1.75771	0.866483	0.210487	yellow
ADGRF1	3.53238e-06	0.00149772	0.0520279	-0.0237643	-2.14001	-2.92708	-1.68958	-2.38298	green
DDX60L	-4.69346e-07	0.000940404	0.13969	0.0560065	0.183401	0.142352	1.68452	2.82276	purple
MOB3C	6.12889e-07	0.000174174	-0.00135818	-0.0469125	0.292791	0.0947557	2.1801	3.48656	purple
CBWD6	5.59823e-07	-0.000142393	-0.0108344	0.0715451	1.15685	2.05065	2.10139	0.536085	yellow
CDH6	-3.46941e-08	0.000225013	0.00847676	0.10717	2.69259	0.775267	0.184748	-0.0187902	yellow
DBNDD1	-1.73561e-06	-0.00169696	-0.165264	-0.0533638	0.649219	1.39722	2.19623	1.58666	yellow
SLC22A5	-2.65823e-06	0.000205897	-0.00537034	-0.339532	-1.57038	-1.79094	-2.21044	-1.50511	green
TPM1	-2.02796e-06	0.000632884	0.0743505	0.322233	3.03442	3.04095	2.70493	1.43402	yellow
RFX5	1.59564e-06	0.000521622	0.0238744	0.0745353	1.12493	1.38382	1.69573	2.09019	yellow
DDX41	8.09068e-08	-0.000297756	-0.0135007	0.0926879	1.36871	2.68388	2.79878	2.41475	yellow
PLAU	-4.65075e-06	0.00271569	0.0399517	0.301844	-1.4425	-1.92775	-1.94437	-3.14856	green
FURIN	5.82198e-06	0.0019828	0.270465	1.29279	2.27184	1.57897	1.71426	1.11239	yellow
MAP2K6	9.57965e-07	-0.000616299	-0.00410352	-0.0873976	0.120028	0.258142	0.437537	2.39233	purple
MUC5B	-3.90927e-06	-0.00257511	-0.120163	-0.226353	-4.91511	-4.8367	-5.7996	-4.37173	green
EPHX1	-2.46428e-06	0.000687716	-0.00904277	-0.101944	-1.23943	-1.60565	-2.21634	-1.72331	green
MYCBP	3.369e-07	-0.000259895	-0.0462854	-0.0440095	1.43275	1.65371	1.60465	2.13937	yellow
TMEM154	8.43334e-07	0.000606287	-0.00232927	-0.00426812	1.94487	1.90233	2.39047	1.82586	yellow
ALKBH5	8.47216e-07	-0.000601362	0.176557	1.28629	2.25117	2.15267	2.36427	2.55924	yellow
VASN	1.15533e-06	-4.08618e-05	-0.0384454	-0.392718	-1.27759	-1.59723	-2.27979	-1.47828	green
ITGB4	-4.1214e-06	-0.000917561	-0.12445	-0.603722	-1.87025	-2.01063	-1.88771	-1.23048	green
CASP7	1.98175e-06	-0.000616619	-0.0441476	-0.084314	0.692416	0.770309	1.77172	2.2346	yellow
YPEL3	-2.51063e-06	-0.00164346	-0.670588	-2.19536	-0.892047	-1.15115	-0.330819	-0.230894	orange
ARIH2	1.26775e-06	0.00152094	1.09107	1.90532	2.39739	2.19261	2.17755	2.1985	yellow
KHDRBS3	5.77826e-07	0.000533773	0.0563484	0.678219	2.12249	2.6832	1.85125	1.44026	yellow
FTL	-0.91195	-0.673361	-1.02899	-1.32399	-3.05718	-2.12281	-1.95651	-2.52679	green
UTP18	3.8066e-06	0.00191333	0.138331	0.460019	1.55848	2.02117	1.45041	0.741793	yellow
MMP1	6.94289e-07	0.000458116	0.0693036	1.84683	4.06193	2.82882	1.71072	0.127976	yellow
LBR	-8.40555e-06	-0.00132493	-0.246326	-1.07638	-1.47221	-2.00592	-1.96377	-1.82607	green
SLC30A1	-1.91121e-06	-0.00156374	0.0134386	0.392339	-3.12922	-2.73139	-2.06948	-1.67642	green
OAS1	-1.41813e-06	0.000392081	-0.0187822	-0.209616	-0.205056	0.386669	2.40794	3.79728	purple

## Sheet: Fig6
Figure 6a																											Figure 6b
		mRNA-seq								RPF-seq								QTI-seq											mRNA-seq								RPF-seq								QTI-seq
gene	subgroup	0 hpi	1 hpi	2 hpi	4 hpi	12 hpi	16 hpi	24 hpi	36 hpi	0 hpi	1 hpi	2 hpi	4 hpi	12 hpi	16 hpi	24 hpi	36 hpi	0 hpi	1 hpi	2 hpi	4 hpi	12 hpi	16 hpi	24 hpi	36 hpi		gene	subgroup	0 hpi	1 hpi	2 hpi	4 hpi	12 hpi	16 hpi	24 hpi	36 hpi	0 hpi	1 hpi	2 hpi	4 hpi	12 hpi	16 hpi	24 hpi	36 hpi	0 hpi	1 hpi	2 hpi	4 hpi	12 hpi
PCNT	Gordonetal	9.83297e-06	-0.00230907	-0.124142	-0.120185	0.162964	0.311336	0.120722	0.325414	4.38648e-07	-0.000254083	-0.0249412	0.111676	1.09367	0.939867	0.0764597	0.478772	2.64321e-08	0.0137274	0.0710518	0.354768	1.11126	1.49874	0.906216	0.684291		KIAA0319	Daniloski_hostfactors_nontargets	-6.88583e-07	-0.000815173	-0.0695535	-0.258873	-0.349357	-0.871466	0.0180062	-0.47797	-1.79947e-09	-0.000188037	-0.0148978	-0.0546455	-0.0688589	-0.151653	-0.0222902	-0.0880075	1.73335e-07	0.00992998	0.00831441	0	0
PVR	Gordonetal	2.06567e-07	0.00134331	0.292247	0.533647	0.618135	0.347361	0.297446	0.165854	-1.1345e-06	-0.000438207	-0.0946325	0.109385	0.283719	-0.178583	-0.235869	-0.314664	1.20038e-06	0.0439184	-0.0109483	0.0770133	0.203389	-0.265912	-0.437392	-0.270022		CCDC93	Daniloski_hostfactors_nontargets	9.4511e-05	-9.584e-06	-0.0364742	0.202642	-0.159833	-0.167179	-0.106747	0.219262	9.31139e-07	0.000527558	0.0598067	0.308398	0.65945	0.548197	-0.107775	0.544988	-1.06842e-07	-0.00709548	0.0204825	0.445666	0.368342
POLA1	Gordonetal	4.8326e-06	0.00147874	-0.0489693	0.00376373	0.0962959	0.244198	0.176182	0.166382	6.19069e-07	0.00184606	0.0180277	-0.0600955	0.369506	-0.168497	-0.352275	0.14591	1.39042e-06	0.0849562	0.446832	0.233088	0.541632	1.19508	0.71819	0.0451862		ATP6V0C	Daniloski_hostfactors_nontargets	-2.37407e-06	-0.000830261	-0.0248479	-0.0585656	0.675714	0.56219	0.705731	0.149015	-3.85322e-06	0.000338136	0.00861723	0.359626	0.053993	0.302328	0.600583	0.0129227	-1.38928e-06	-0.0138605	-0.0193106	0.298788	0.963379
FASTKD5	Gordonetal	4.61392e-06	0.00577782	0.560393	0.518288	-0.116411	-0.336093	-0.10772	-0.021727	1.5709e-06	0.00250273	0.628802	0.244022	-0.340461	-0.596699	-0.969163	-0.725824	8.886e-07	0.130367	1.0808	0.641979	-0.0484326	0.0871697	0.242957	-0.144351		ATP6V1G1	Daniloski_hostfactors_nontargets	-7.83091e-07	0.000351172	0.327332	0.554352	0.476506	0.768882	0.67849	0.471298	-2.72677e-06	-0.0007274	0.0442746	0.437669	1.44186	1.31066	1.38313	1.24599	-2.47931e-06	-0.0492639	-0.224222	-0.0822396	0.676747
PRIM2	Gordonetal	4.47331e-06	-0.000894462	0.0222177	0.0433199	0.470952	0.280127	0.39824	0.442876	1.54518e-06	0.000265352	0.0302291	-0.137659	-0.570121	-0.734524	-0.751793	-0.619974	5.96571e-08	-0.0263082	0.0134912	-0.414071	-0.225867	-0.678565	-0.748194	-0.344905		COMMD2	Daniloski_hostfactors_nontargets	-7.15707e-05	-0.000388389	0.105929	0.117151	-0.307831	-0.354103	-0.347852	-0.478937	-1.24417e-05	-0.00237766	-0.104104	-0.0692966	-0.78581	-0.514262	-0.980552	-1.07583	-1.42201e-06	-0.0243346	0.0370864	-0.110465	-0.387898
ITGB1	Gordonetal	2.31503e-06	0.000881532	0.0979901	0.0655141	0.0216123	-0.319996	-0.156875	-0.128576	-1.70617e-05	-0.000107901	0.00165234	-0.0297471	-0.0260606	-0.568811	-0.485256	-0.2982	-2.60186e-06	-0.107518	-0.457188	-0.819892	-0.154043	-0.13467	-0.150146	-0.794184		GRID1	Daniloski_hostfactors_nontargets	1.30197e-07	9.73522e-05	0.00755938	-0.0206054	-0.028908	0.00274849	-0.0474015	-0.040289	0	0.000112646	0.00271969	0.0103138	0.0314108	0	0	0	1.04544e-07	0	0	0.0248231	0
CNTRL	Gordonetal	-2.8706e-06	-0.00346994	-0.746951	-1.46091	-1.45425	-1.26822	-1.00298	-0.969724	4.22818e-07	-0.000918789	-0.0564227	-0.209693	-0.137494	-0.336347	-0.0326497	-0.0703181	-6.34612e-07	-0.0304526	-0.105473	-0.109056	-0.197636	0.0963675	0.363566	-0.096621		ARPC4	Daniloski_hostfactors_nontargets	-7.85181e-08	0.00119408	0.313377	0.966199	1.68993	1.65138	1.5179	1.49176	-6.0419e-07	-0.000380137	0.0287221	0.383466	-0.294954	-0.233244	-0.395222	-0.329238	-9.31563e-07	-0.0116617	0.16431	0.383398	0.403359
SIRT5	Gordonetal	1.62795e-07	-0.00105034	0.0244217	0.106902	-0.631243	-0.489812	-0.594491	-0.580298	4.15763e-07	0.00102568	0.0371256	0.426087	0.146892	0.203423	-0.119016	-0.14205	-3.01808e-07	-0.0170305	-0.161451	-0.203677	-0.114445	-0.537976	-0.405943	-0.0486475		NUFIP1	Daniloski_hostfactors_nontargets	1.55839e-06	0.00212386	0.19963	0.79296	-0.340553	0.159712	0.204882	-0.245113	-1.11417e-06	-0.000197954	-0.00560881	0.113806	-0.437651	-0.133095	-0.315893	-0.274139	6.93818e-07	0.0290243	0.142811	0.51055	-0.0492675
CEP250	Gordonetal	5.54117e-06	-0.000896798	-0.17387	-0.469792	-0.815988	-0.627353	-0.663337	-0.135771	8.41075e-07	-0.00115239	0.000370571	-0.0521535	0.388902	0.464215	0.186098	0.444549	-1.39294e-06	-0.0115446	-0.129108	-0.294468	0.141113	0.404141	0.685181	0.17113		LRFN5	Daniloski_hostfactors_nontargets	0	0	0	0	0	0	0	0	0	0	0	0	0	0	0	0	0	0	0	0	0
MRPS5	Gordonetal	-8.19943e-06	-0.00140708	-0.0175393	-0.0356493	-0.301258	-0.0777182	-0.0510403	-0.484973	3.36925e-06	0.00153574	0.0321707	0.0102622	0.0182532	-0.189968	-0.103219	0.0427231	1.28693e-06	0.0632956	0.313852	0.422942	-0.104409	0.303114	0.261404	-0.666719		ATPAF1	Daniloski_hostfactors_nontargets	-1.58988e-06	0.000808665	0.0702169	0.184479	0.115087	0.219476	0.0383951	-0.376211	-4.84762e-06	0.00303178	0.316793	0.835584	0.628082	0.315307	0.154694	-0.0375727	-1.56435e-06	-0.0151045	-0.072341	0.117718	0.276161
CENPF	Gordonetal	1.95191e-06	-0.000509287	-0.13899	-0.471539	-0.679191	-0.915614	-1.04348	-0.580245	1.43863e-06	0.000107392	-0.000796844	-0.466142	-0.505997	-0.274958	-0.833433	-0.397662	5.36508e-06	1.11319	1.33076	1.18848	0.0933719	1.2492	1.1341	-0.138774		SAMD15	Daniloski_hostfactors_nontargets	-1.5908e-06	-0.00021429	0.0153654	0.00734441	-0.0260861	0.00347916	-0.152482	-0.220665	8.80785e-08	4.29009e-05	0.00455243	0.040804	0.287555	0.129511	0.328848	0.0526779	0	0	0.050161	0	0.175367
TRMT1	Gordonetal	-2.46427e-06	0.000624801	0.0120825	0.199128	0.690137	0.485715	0.585313	-0.00809864	1.50749e-06	-4.67258e-05	0.0066676	0.154227	0.240256	0.209609	0.0577081	-0.0829501	1.76331e-06	-0.0226395	0.104665	0.0903264	1.08387	0.842804	0.796749	0.1428		CCDC22	Daniloski_hostfactors_nontargets	-4.09809e-06	-0.00195364	-0.0494941	-0.125572	0.413562	0.433176	0.312044	-0.175153	7.3859e-07	0.00100621	0.017765	0.0225722	0.236277	0.10852	0.322188	0.0873875	4.22881e-06	-0.0105139	0.0998442	-0.0873611	-0.284896
SAAL1	Gordonetal	1.44459e-06	0.000429673	0.103988	0.273743	0.225061	0.526837	0.439914	-0.285263	3.10887e-07	-5.71468e-05	-0.0211731	0.0832238	0.139298	0.77143	0.186505	-0.279027	6.7021e-08	-0.0453325	-0.0788714	-0.0161977	0.0548148	-0.0861448	-0.176199	-0.412286		AFF2	Daniloski_hostfactors_nontargets	-1.49681e-06	-0.000365949	-0.0532096	-0.0828809	-0.34799	-0.229936	-0.253915	-0.1998	0	0	0	0	0	0	0.0518923	0	1.04544e-07	0	0	0	0
CEP68	Gordonetal	-6.44831e-06	-0.00288911	-0.818959	-1.90183	-0.821422	-1.07937	-1.12148	-1.05544	1.04731e-07	-0.000497419	-0.211109	-1.37566	-0.0685848	-0.0294868	-0.111658	-0.0609068	5.77569e-07	0.00603478	-0.257561	-1.3073	-0.302707	-0.561823	-0.208427	-0.482089		CHST10	Daniloski_hostfactors_nontargets	3.47165e-06	0.0017789	0.192766	0.63466	0.614258	0.46271	0.17596	-0.150038	-9.69258e-07	0.000100337	0.0559114	0.249778	0.390858	0.25342	0.312659	-0.248093	5.36105e-07	0.00693096	0.0143248	0.298132	1.71815
NINL	Gordonetal	-1.8638e-06	-0.00194796	-0.0613766	-0.321653	-0.282798	-0.418707	-0.566785	0.0784991	5.8521e-09	-4.42113e-05	-0.00613975	-0.0309123	-0.014121	0.161172	-0.0151053	0.23622	5.17195e-08	0.0020029	-0.0311457	0.00471653	0.142138	0.294706	0.0372825	0.0115822		USP33	Daniloski_hostfactors_nontargets	7.71028e-06	0.000592211	0.0448638	-0.0318786	-0.396483	-0.576429	-0.47041	-0.0389305	-2.99842e-07	-0.00123827	-0.10912	-0.243576	-0.626009	-0.760673	-0.690308	-0.293168	-2.37855e-06	0.0548574	0.00488193	-0.323285	-0.75076
AKAP9	Gordonetal	2.18999e-06	0.000725404	-0.0867334	-0.288382	0.547852	0.297687	0.125506	0.58082	-9.56752e-07	-0.00088083	-0.0668014	-0.251097	-0.173676	-0.489845	-0.293383	-0.127218	-5.49063e-08	0.0638509	0.139531	-0.127451	-0.044436	0.207534	0.331633	-0.0711725		TMEM199	Daniloski_hostfactors_nontargets	6.13656e-07	0.000881833	0.28986	1.2417	1.32759	1.31451	1.2362	0.759542	-3.15502e-07	1.54447e-05	0.00809155	0.27331	0.180086	0.178344	0.106438	0.0669513	4.17036e-07	-0.027752	-0.0667725	-0.0172677	0.291423
NDUFAF2	Gordonetal	-3.73756e-06	-0.00144132	-0.0588125	-0.0578052	-0.414942	-0.194987	-0.519869	-0.519749	2.39012e-06	-0.00114655	-0.0501937	-0.0864441	0.302408	0.507463	0.68605	0.192228	6.8238e-07	-0.0162681	-0.0891625	-0.231954	0.18916	0.22554	-0.0469151	0.0325249		ORAI2	Daniloski_hostfactors_nontargets	2.59135e-06	-0.00195496	-0.172349	-0.0954893	0.403856	0.0210511	-0.137993	-0.227401	3.2691e-07	9.76001e-06	-0.0164392	0.0604013	-0.0646262	0.00255993	-0.0325471	-0.120027	1.23498e-06	0.0274186	0.0600632	0.126985	-0.086999
GOLGB1	Gordonetal	3.88343e-06	-0.000323558	-0.0296248	-0.431598	-0.322342	-0.503956	-0.827611	0.0173113	-1.18438e-06	-0.000147577	-0.00117657	-0.378917	-0.846013	-1.11235	-1.01299	-0.752424	3.52622e-06	0.107049	0.584507	0.444299	0.0936225	0.697463	0.191276	0.167708		PGBD4	Daniloski_hostfactors_nontargets	2.28613e-06	0.0014286	0.00294708	0.00270389	0.0947452	-0.179704	0.0680505	-1.34445	8.07726e-07	0.000134941	0.0146421	0.0499109	-0.0927602	-0.18705	-0.223108	-0.117696	5.76709e-07	-0.00243383	-0.0336913	-0.0208451	-0.0644124
UGGT2	Gordonetal	3.69003e-07	0.000630019	0.172414	0.300786	0.537076	0.618374	0.406454	0.806537	-2.90955e-06	-0.000325812	-0.00667802	-0.287805	-1.72039	-2.11111	-2.25682	-1.37766	1.04264e-06	0.0569649	0.299052	0.107271	-0.115874	-0.514988	-0.430529	-0.477389		ZNF639	Daniloski_hostfactors_nontargets	-4.19137e-07	-0.00125911	-0.0347681	0.129435	-0.480759	-0.816909	-0.542863	-0.518981	-2.45406e-06	5.92934e-06	0.0950737	0.558077	0.0632927	-0.0515289	0.0867832	-0.055277	1.99672e-06	0.247408	0.820268	2.02978	0.910799
SEPSECS	Gordonetal	-7.90804e-06	-0.00188968	-0.933459	-1.0742	-0.506524	-0.282251	-0.218181	-0.0139922	-3.82203e-07	-0.000595968	-0.0822105	-0.120888	-0.0791646	0.274021	0.251843	0.286907	-6.05244e-07	-0.0320148	-0.154266	-0.542209	0.229668	-0.170286	-0.0704002	0.127		ACTR3	Daniloski_hostfactors_nontargets	-1.50461e-06	0.000585296	0.095897	0.059007	-0.0161247	0.0943186	0.280213	-0.0858512	1.19548e-05	0.000632847	0.0709951	0.0395465	0.00239069	-0.0720444	-0.0811103	-0.245962	5.29419e-08	-0.00739886	0.253436	0.0742396	-0.220799
ABCC1	Gordonetal	3.15662e-06	-0.000292058	-0.0629503	-0.122065	0.0589319	-0.266532	-0.37513	0.0825479	-3.06759e-06	0.000164269	-0.0204202	-0.196238	-0.415457	-1.08027	-1.43356	-0.942262	5.55533e-06	0.325073	0.300726	0.405891	0.31354	0.671057	0.4889	0.0621729		IL17D	Daniloski_hostfactors_nontargets	-1.01748e-06	-0.000269974	-0.0249917	-0.0569564	0.746507	1.35231	0.80556	0.049662	0	0	0	0.0135016	0.089509	0.0387261	0.0527449	0.0578433	0	0	0.0125731	0	0
CDK5RAP2	Gordonetal	-1.42526e-06	-0.00167624	-0.153558	-0.452693	-0.725714	-0.607928	-0.49704	-0.536778	2.12776e-06	0.00054867	0.0812689	-0.0706915	-0.254375	-0.592647	-0.893971	-0.714935	8.53659e-07	0.0490996	0.111645	0.204183	-0.298872	0.52053	-0.21954	-0.381507		CCDC74A	Daniloski_hostfactors_nontargets	5.52683e-07	7.43099e-05	0.0324743	-0.0940458	-0.246924	-0.202723	-0.361395	-0.276105	2.38788e-07	2.27261e-05	0.00561226	0.0210569	-0.0259186	-0.0300042	0.0376233	-0.0224533	1.25257e-07	-0.00229198	0.000193108	0.00825013	-0.027381
PDE4DIP	Gordonetal	2.44596e-06	-0.00421715	-0.189154	-0.643489	-1.26575	-1.32072	-1.7632	-0.466842	2.60235e-07	-0.000427944	0.00434313	-0.157222	-0.0367963	-0.17243	-0.450647	0.0400786	-2.90311e-08	-0.0124667	-0.106528	-0.144876	-0.353424	-0.19113	-0.562848	-0.118387		VPS29	Daniloski_hostfactors_nontargets	1.29851e-06	8.67196e-06	-0.0395112	-0.325242	0.246502	0.484539	0.439123	0.0587061	-5.90055e-06	-0.00287308	-0.142455	-0.355333	-1.07514	-1.23143	-0.890075	-0.941622	-1.88717e-06	-0.139226	-0.611535	-0.795009	-1.09761
ACADM	Gordonetal	-8.15683e-05	0.000161388	0.00728873	-0.096434	0.275486	0.5838	0.384473	0.161346	-4.59153e-07	-0.000144407	0.0305151	0.0972834	0.379583	0.30129	0.119822	0.199434	-2.13345e-06	-0.108616	-0.235027	-0.50956	-0.0380453	0.0941847	-0.323279	0.0951285		GEMIN2	Daniloski_hostfactors_nontargets	-6.53185e-06	-0.000727456	-0.00156821	0.163265	-0.0687412	0.581023	-0.0533264	-0.793232	-8.77045e-07	-0.000260135	-0.0463747	0.0151568	-0.0772785	-0.126729	0.0619092	0.123308	-4.18354e-07	0.000203628	-0.0336999	-0.0911789	0.117478
PRRC2B	Gordonetal	3.445e-06	-0.00366353	-0.346098	-0.810126	-0.163611	-0.276596	-0.0140152	0.577877	1.24925e-06	-0.000514525	-0.0870461	-0.892262	-0.133001	-0.318839	-0.190316	0.0607436	1.48019e-06	0.0479725	0.0343844	0.141773	-0.590642	-0.0198784	0.27876	-0.144259		PPP1CB	Daniloski_hostfactors_nontargets	-1.03791e-05	0.00310734	0.134435	0.221084	0.437287	0.473	0.340256	0.074205	-1.35895e-05	-0.0022447	-0.0847921	-0.210305	0.382889	0.461794	0.4696	0.115431	3.21537e-06	-0.0601086	-0.0909191	-0.316704	0.665635
SLC25A21	Gordonetal	1.82796e-06	-0.000326274	-0.0346338	0.302881	1.01973	1.11681	0.170489	1.20176	-1.00279e-07	0.000186095	0.0123519	0.089302	0.153256	0.264298	0.0898122	0.0415213	1.0396e-07	0.000161043	0.00886771	0.0291507	0.00769207	0.0653468	0.0789304	0.0522043		SLC38A8	Daniloski_hostfactors_nontargets	0	0	0	0	0	0	0	0	0	0	0	0	0	0	0	0	0	0	0	0	0
PUSL1	Gordonetal	3.21814e-06	-0.000749124	-0.0998552	-0.0273907	-0.224262	-0.367457	-0.335446	-1.25167	-1.89924e-07	-0.00197461	-0.174892	-0.30179	-0.444731	-0.214998	-0.0208731	-0.428634	-6.5481e-07	-0.0505953	-0.175599	-0.194797	-0.348542	-0.49856	-0.417899	-0.422968		PODN	Daniloski_hostfactors_nontargets	-1.64596e-07	-6.73402e-05	-0.00606581	-0.0214215	-0.0344704	-0.0340912	0.099899	-0.0247465	0	0	0	0	0	0	0	0	0	0	0	0	0
NDUFB9	Gordonetal	3.46814e-06	-0.00305962	0.10666	0.172556	0.452539	0.435534	0.202841	-0.0684532	-4.02035e-06	-0.000241423	-0.013124	0.198536	0.548362	0.949438	0.901142	0.272219	-2.90848e-06	-0.138716	-0.21492	-0.21577	0.588815	-0.247478	0.025583	0.233393		SPEN	Daniloski_hostfactors_nontargets	-2.93633e-07	-0.000726354	-0.000278849	0.0158751	-0.748546	-1.0988	-0.886288	-0.264429	-4.76927e-07	0.00116707	0.221142	0.932151	-0.22511	-0.21267	-0.325988	-0.144216	2.39917e-06	0.0561442	0.0502145	1.08237	-0.455052
TOR1AIP1	Gordonetal	-1.19145e-06	0.00344397	0.611724	1.17433	0.0457578	0.166069	0.214393	0.167523	-6.51301e-06	0.00155706	0.071469	0.232926	0.324316	0.15447	0.268121	0.302515	-8.85535e-06	-0.0713205	-0.473096	-0.228421	0.157079	0.788264	1.17131	-0.280918		ATP6AP1	Daniloski_hostfactors_nontargets	2.98046e-05	0.00170708	0.144714	0.451167	1.49579	1.56791	1.5859	1.16826	-1.3368e-06	0.00149757	0.0386489	0.269412	0.259169	0.174882	0.0870715	0.377646	3.39959e-06	-0.0872316	-0.498263	-0.612455	0.0385612
MDN1	Gordonetal	8.27649e-06	0.00282729	0.219747	0.595012	0.437335	0.21849	0.360688	0.452324	-1.04146e-07	0.000337718	0.0384059	0.328945	0.325319	0.354612	-0.35839	-0.00857235	3.56096e-06	0.108579	0.537522	1.16864	0.602696	0.970226	0.60207	-0.277984		TNIP3	Daniloski_hostfactors_nontargets	0	5.9538e-05	0	0.0249174	0	0	0.0607826	0	0	0	0	0	0.0323078	0	0	0	0	0	0	0.0248231	0
GCC2	Gordonetal	-1.25604e-05	-0.0026353	-0.222329	-0.461153	-0.174169	-0.478865	-0.318419	0.41857	-7.0027e-07	0.000563575	-0.0183173	-0.208012	-0.357938	-0.430631	-0.43439	0.0944867	2.1125e-06	0.0671649	0.56413	0.437691	0.101174	0.753163	1.24856	0.207585		MBD6	Daniloski_hostfactors_nontargets	4.94732e-07	-0.00104624	-0.159238	-0.497143	0.031894	0.04458	0.0908374	0.0529168	-2.69895e-07	-0.00147391	-0.0924748	-0.0456976	-0.351657	-0.217885	-0.10499	0.088219	1.11796e-07	-0.0670403	-0.076409	-0.0498098	-0.454046
ERLEC1	Gordonetal	5.76972e-07	-0.00117858	-0.0666928	-0.058078	-0.0494636	-0.194569	-0.223638	-0.0253465	-1.73797e-06	0.000385793	0.132861	0.424672	-0.618853	-0.431719	-0.757383	-0.445773	-2.41137e-07	0.111819	0.256014	1.0419	0.362223	0.351935	0.0737088	-0.267781		STX7	Daniloski_hostfactors_nontargets	-2.37507e-07	-0.0020692	-0.348064	-0.538604	0.052859	0.065441	0.334192	0.137367	2.40063e-06	-5.66253e-05	-0.0197296	-0.166412	0.34511	0.50929	0.618524	0.915329	3.70652e-07	0.00224016	-0.0694835	-0.306341	0.319085
FYCO1	Gordonetal	-1.3934e-06	0.000225369	-0.0844661	-0.499927	-0.547675	-0.636903	-0.467112	-0.142647	2.37923e-06	-0.000277347	0.0155204	-0.175552	0.448204	0.446064	1.12435	1.14362	9.74306e-08	-0.0451131	-0.399876	-0.46585	0.156336	-0.00317442	0.578515	0.575383		SEMA6A	Daniloski_hostfactors_nontargets	1.80864e-05	0.00229677	-0.0384507	-0.26464	-0.27099	-0.522919	-0.204373	0.368942	1.64013e-06	0.000406693	0.0804316	0.248414	0.161901	0.0549712	0.108556	0.399873	1.65483e-06	0.0198578	-0.140592	-0.506078	0.111406
GHITM	Gordonetal	-9.13437e-07	0.00111765	0.170604	0.280554	0.370546	0.531344	0.201148	-0.247859	1.33454e-06	0.00160814	0.149593	0.212016	0.687048	0.667218	0.697888	0.193966	-4.21902e-06	-0.0246269	0.119039	0.115352	0.266813	0.284538	-0.0734304	0.11506		ATP6AP2	Daniloski_hostfactors_nontargets	1.88211e-06	-2.00158e-05	0.0702305	0.148533	-0.19085	-0.266832	-0.301438	-0.347388	-8.08625e-06	0.00142687	0.116543	0.13018	-1.57949	-2.07644	-2.04951	-1.8555	1.36822e-05	0.045693	-0.11456	-0.0301029	-0.331213
GORASP1	Gordonetal	-5.00989e-06	0.00076967	0.0301937	0.037615	-0.568937	-0.886807	-0.837382	-0.844778	3.20213e-06	-0.00150615	-0.00398672	-0.0629442	-0.283075	-0.398667	-0.194218	-0.220467	1.00291e-08	-0.00739745	-0.13658	-0.257788	-0.686346	-0.672869	-0.484218	-0.696134		VPS26A	Daniloski_hostfactors_nontargets	-1.76315e-06	0.000838119	0.102232	0.339128	0.370573	0.363667	0.354741	0.0774881	6.87994e-07	0.000695991	0.0932721	0.240152	0.23978	0.264131	0.271006	-0.0138325	-1.12073e-06	-0.0326853	-0.1108	-0.29571	0.410523
USP54	Gordonetal	-3.77385e-06	0.000421068	-0.0300659	-0.247158	-0.468216	-0.213668	-0.0485985	0.318281	8.87702e-07	0.000685138	0.0383382	-0.0258125	0.16833	0.287781	0.264844	0.325766	7.4376e-07	-0.0239151	-0.0545867	-0.235804	-0.127022	-0.181389	0.135173	0.212247		ATP6V0B	Daniloski_hostfactors_nontargets	8.85161e-07	0.000115429	0.01807	0.417492	0.413849	0.352405	0.191225	-0.13059	-2.53807e-06	0.00043191	0.0738575	0.325629	0.163261	0.287039	0.795855	0.28513	-1.42528e-07	0.0121196	0.17218	0.528106	0.776436
ATE1	Gordonetal	9.90053e-07	-0.000977777	-0.0624994	-0.120898	-0.230132	-0.44866	-0.269553	-0.871403	-1.52032e-06	-0.000561576	-0.0295545	-0.0796315	0.138885	-0.315923	0.154949	0.0419561	-8.93449e-08	-0.00505345	0.0641419	-0.117936	0.107235	0.274595	0.236505	0.178006		FUNDC2	Daniloski_hostfactors_nontargets	-2.68782e-06	0.00100411	0.175438	0.547454	0.681886	0.772497	0.702807	0.286628	-9.02906e-07	-0.000167067	-0.00914344	0.182395	0.901121	0.93004	0.662041	1.29543	-1.01726e-06	-0.00237642	0.291756	0.9359	1.05658
MRPS27	Gordonetal	3.22901e-06	0.00165619	0.112387	0.227065	0.504109	0.521664	0.412834	-0.201859	2.17146e-06	0.00137395	0.117043	0.212262	-0.250036	-0.205411	-0.212924	-0.0716633	1.169e-05	-0.0231932	0.029352	-0.105157	0.0233339	-0.382031	-0.383474	0.00391457		COMMD4	Daniloski_hostfactors_nontargets	-1.67261e-06	-0.00110142	0.0337855	0.13374	0.959095	0.970335	0.600208	0.239605	-9.43487e-07	-0.000645987	-0.0575391	-0.217448	-1.02139	-0.324847	-0.372262	-1.518	4.33769e-06	-0.0565871	-0.102588	0.00331722	-0.321121
VPS39	Gordonetal	-2.16925e-06	-0.00213169	-0.289092	-0.550082	-0.376036	-0.620208	-0.612672	-0.448097	-1.4473e-06	-0.00109459	-0.0643244	-0.127645	-0.0224073	-0.00154859	-0.383711	0.00531385	-4.821e-07	-0.0570335	-0.179086	-0.22767	0.124267	-0.22745	-0.0694603	-0.157091		LLPH	Daniloski_hostfactors_nontargets	-3.12001e-06	0.00225875	0.553923	0.912307	0.328622	0.665084	0.510395	0.417908	-4.3625e-07	-0.000210467	0.0158977	0.00393618	0.109231	-0.00489442	-0.00614132	-0.139754	-3.49017e-07	0.0143989	0.162309	0.309747	0.451403
CEP350	Gordonetal	3.13982e-05	0.00267168	0.220285	0.362016	-0.029918	-0.157546	-0.204183	0.345032	-1.24196e-07	0.000819991	0.0807558	0.297381	0.39188	0.246829	0.242278	0.231296	4.17036e-07	0.0364531	0.235466	0.874589	0.126377	1.13888	0.14268	-0.1758		PCDH17	Daniloski_hostfactors_nontargets	0	0	0	0	0	0	0	0	0	0	0	0	0.0323078	0.0437937	0	0.0578433	0	0	0	0	0.0333717
ALG11	Gordonetal	1.43551e-06	0.0020981	0.410118	0.541944	0.603069	0.18511	0.343486	0.211674	4.18481e-07	0.000806934	0.0493415	0.267963	-0.23556	-0.253316	-0.342254	-0.0722837	-4.02471e-07	0.011524	-0.0599157	0.240674	0.0866142	-0.566899	-0.203252	-0.226253		COMMD10	Daniloski_hostfactors_nontargets	-2.42525e-07	0.000766956	0.0629537	0.257229	-0.0746905	0.236941	0.167787	-0.205998	-3.40426e-06	-0.00249332	-0.245335	-0.12681	-0.626293	-0.200176	-0.299508	-0.588922	-2.23242e-06	-0.0819204	-0.239419	-0.432797	0.393141
MPHOSPH10	Gordonetal	-9.18928e-08	0.00114435	0.186155	1.03871	-0.0867005	0.0165233	-0.017168	-0.222666	3.46304e-06	0.00216863	1.02158	1.08228	1.09238	1.33105	0.843495	0.594866	6.67105e-07	0.0707048	0.7892	1.73966	1.42128	1.3107	1.74784	0.322692		C11ORF74	Daniloski_hostfactors_nontargets	-9.60788e-06	-0.000638488	-0.0989506	0.219469	0.141349	0.481218	-0.0268342	-0.209761	1.68816e-08	0.000205495	0.0206351	0.0678111	0.776168	0.397146	0.132461	0.361961	-1.06102e-06	-0.0263929	-0.0777358	-0.0578955	0.0170901
SLC27A2	Gordonetal	5.17326e-07	0.00196187	0.0865419	0.363589	0.780145	0.251872	0.193788	0.0763592	-1.65228e-06	0.00029559	0.0148497	0.0984499	-0.274581	-0.681147	-0.814219	-0.777506	-1.58044e-06	0.00620868	0.0572233	0.0121344	-0.266256	-0.609882	-0.315244	-0.687618		GNGT1	Daniloski_hostfactors_nontargets	2.41146e-07	0	0	0	0	0	0	0	0	0	0	0	0	0	0	0	0	0	0	0	0
ALG8	Gordonetal	-4.4244e-06	0.0041325	0.28167	0.758974	1.01586	0.606182	0.327946	-0.0106671	-3.83006e-06	-4.23414e-05	-0.0314201	-0.0246563	-1.42745	-2.06034	-2.2964	-1.91449	6.58892e-07	-0.00637643	0.0789855	-0.330996	-0.402065	-0.785569	-1.8811	-1.01419		MYRIP	Daniloski_hostfactors_nontargets	-7.73694e-07	-0.00119725	-0.0645672	-0.221694	-1.54445	-1.533	-0.65877	-0.201251	1.62103e-07	0.000143866	0.00941098	0.0169266	-0.0076949	-0.00329979	0.035566	0.218385	4.40051e-08	0.00620815	0.0254472	0.0364911	0.0428649
BCS1L	Gordonetal	-1.54456e-06	-0.000612191	0.0531412	0.0822588	0.524211	0.567241	0.414741	-0.205934	2.20353e-06	-0.000201596	0.0345193	0.0869957	0.216986	0.316393	0.254934	-0.0626927	-4.64171e-07	-0.0118156	-0.0324163	-0.0997751	-0.27119	-0.409309	-0.565595	-0.358254		RASA3	Daniloski_hostfactors_nontargets	2.31036e-06	-0.000472311	-0.0149902	-0.302897	-0.141387	-0.215887	-0.492498	-0.121496	5.73505e-07	0.000301131	0.00537749	-0.0109699	0.00856157	0.206123	0.0557119	0.0791653	2.31489e-07	0.028467	0.024414	-0.00685912	-0.00827643
STOM	Gordonetal	3.69869e-06	0.00358053	0.0832071	0.0420252	0.0381914	-0.123626	-0.0626852	-0.0116571	2.67569e-06	0.000847287	0.00711013	-0.103255	0.244904	0.102334	0.0397154	0.0812526	-1.96772e-06	-0.0433954	-0.355843	-0.72178	1.10917	0.752	0.138535	1.08247		ATP6V0D1	Daniloski_hostfactors_nontargets	2.23045e-06	0.00137184	0.179421	0.624809	1.08537	1.19271	1.10861	0.640271	3.95806e-08	-0.000394931	-0.00684277	0.507315	0.708624	0.714331	0.71809	0.455424	-5.26814e-07	-0.136226	-0.263292	-0.326038	0.220257
NUP210	Gordonetal	1.3735e-05	0.000487806	0.0189875	-0.146728	-0.0782935	-0.579076	-0.987497	-0.361568	-7.86438e-06	-0.000761598	-0.079306	-0.308006	-1.29537	-1.25901	-1.64219	-1.31181	2.59542e-06	0.147297	0.371834	0.221576	-0.159536	0.182921	0.0240694	-0.373021		RNF4	Daniloski_hostfactors_nontargets	-3.62269e-06	0.00128609	0.176728	0.39407	-0.137417	-0.0999344	-0.081506	-0.170174	1.11555e-06	0.000297813	0.0277423	0.377804	0.489341	0.270618	0.303324	0.65337	-5.46573e-07	0.00412556	0.0578293	0.182956	0.339922
GOLGA2	Gordonetal	2.1909e-06	-0.000547652	-0.204754	-0.823682	-1.05401	-0.652025	-0.933858	-0.706263	3.15595e-06	0.00170166	-0.0103977	-0.354027	0.317661	0.460575	0.132065	-0.084034	-3.20362e-06	-0.0442441	-0.426816	-1.07583	-0.634054	0.013925	-0.0460249	-0.764471		SOSTDC1	Daniloski_hostfactors_nontargets	3.34044e-06	0.000481761	0.015587	-0.0665294	-0.16826	-0.0496427	-0.291931	-0.166508	4.48819e-07	2.05841e-05	-0.00150372	-0.0281629	-0.0476603	-0.0144121	-0.0204869	0.00206328	-9.29471e-08	0.000860062	-0.00851992	-0.0211756	0.0428649
EDEM3	Gordonetal	1.47616e-06	-0.000384328	0.0343383	0.124397	-0.0696169	-0.463449	-0.616725	-0.272719	-4.59983e-06	-8.11438e-05	0.073638	0.273442	-0.41571	-0.933865	-1.46809	-0.519969	1.79345e-06	0.0639241	-0.0307217	-0.114125	0.4275	0.214812	-0.0241803	-0.235438		ATP6V1H	Daniloski_hostfactors_nontargets	2.0439e-06	0.0010001	0.0321641	0.060992	0.557057	1.0822	1.13487	0.432548	2.57439e-06	0.00205533	0.0602211	-0.0821454	0.0567871	0.0075351	-0.143728	0.0229876	-1.11347e-06	-0.0186714	-0.080237	-0.294271	-0.278642
DCTPP1	Gordonetal	3.22603e-06	-0.000140062	-0.0463482	0.307403	1.59396	1.46525	1.65068	1.14834	-2.78795e-06	-0.00286464	-0.190487	-0.101615	0.249603	0.420857	0.964674	0.701832	-3.13748e-06	-0.674358	-1.16222	-1.13813	-0.590214	-1.09439	-0.591844	-0.221411		UVRAG	Daniloski_hostfactors_nontargets	5.56819e-06	9.00314e-05	-0.119125	-0.661427	-0.732167	-0.790452	-0.525716	-0.149415	8.40919e-07	-0.000426082	0.00149688	-0.044264	0.429948	0.300534	0.328745	0.382218	-7.81418e-07	-0.0618929	-0.646276	-0.961967	-0.133298
GIGYF2	Gordonetal	4.91815e-06	0.00257013	0.0550198	0.382702	0.356598	0.397502	0.374874	0.684235	1.76458e-06	0.000290589	0.06897	0.244714	1.28312	0.891353	0.367328	1.0637	1.9996e-06	0.137388	0.153329	1.0203	1.04951	2.09589	1.32936	0.605716		AP1G2	Daniloski_hostfactors_nontargets	1.6834e-06	0.00264518	0.183309	0.1926	2.05225	2.34412	2.19763	1.2331	2.16427e-06	0.00047186	0.0515264	-0.00109399	0.941609	1.14791	0.532392	0.419653	-3.18748e-06	-0.0181649	0.0659481	0.179927	-0.09936
UBAP2	Gordonetal	-6.43838e-06	0.000176586	0.105758	0.457855	0.491911	1.25739	1.47141	1.31611	4.12411e-06	0.00208091	0.174497	0.334545	0.466848	0.65831	0.188408	0.117659	-7.01708e-07	0.0568104	0.329981	0.883768	-0.659058	0.487271	0.0425671	-0.382033		COMMD3-BMI1	Daniloski_hostfactors_nontargets	9.53047e-07	0.00043905	0.016686	0.0489519	0.313723	0.180675	0.118152	0.00419792	-2.19998e-06	-0.000385106	-0.0575988	-0.0739522	-0.377542	-0.56773	-0.558444	-0.37082	-1.35789e-06	-0.0733699	-0.219924	-0.201005	0.0104156
DDX21	Gordonetal	-6.78883e-06	0.00476074	0.676079	0.989286	0.105397	0.182653	0.251955	-0.574323	8.47421e-06	0.742456	1.0768	1.08965	0.233603	0.446814	0.110008	-0.632355	-9.29753e-07	-0.00449168	0.325344	0.892008	-0.436579	0.142456	0.331234	-1.29473		COMMD3	Daniloski_hostfactors_nontargets	-1.22159e-06	4.65866e-05	0.095813	0.244343	0.565474	0.863773	0.49201	0.302326	-4.51065e-06	-0.00078994	-0.0871571	-0.134083	-0.422112	-0.755726	-0.507542	-0.466645	-2.01556e-06	-0.882534	-0.253284	-0.797177	-0.211675
RAB18	Gordonetal	1.37505e-05	-0.000242854	0.0931547	0.223641	-0.123413	0.0773383	-0.0535662	-0.368215	-3.58435e-06	-0.00141565	0.0235656	0.0114232	0.608355	0.589856	0.932821	0.522681	-3.10213e-06	-0.0344616	-0.00571178	0.126405	0.619163	0.787813	1.15968	0.411937		SNX27	Daniloski_hostfactors_nontargets	0.000107572	-0.00571331	-0.319955	-0.404004	0.0297981	-0.256894	-0.153827	-0.137394	-4.59257e-07	-0.00102574	-0.138168	-0.034854	1.19003	1.0047	0.416884	0.915452	-2.8598e-06	0.000437379	0.0810665	0.221179	0.309607
MARK1	Gordonetal	-1.29442e-06	-0.000383368	-0.254532	-1.40061	0.171177	-0.0601682	-0.220743	0.0798687	3.91343e-07	1.84253e-05	-0.00255025	-0.019877	0.0267659	0.130481	0.0172945	0.22588	1.63732e-07	0.000496765	0.00156298	0.142469	0.0928805	0.156043	0.233612	0.189467		VPS35	Daniloski_hostfactors_drugtargets	2.89492e-06	0.00178254	0.170285	0.204228	0.024792	0.209093	0.264943	-0.0905758	4.15074e-07	0.000407368	0.0066587	0.00247561	-0.303556	-0.369886	-0.34418	-0.261235	7.2375e-07	0.00279162	0.0115	-0.167573	0.136702
PRIM1	Gordonetal	-2.85372e-06	0.00138432	0.0228911	-0.0820266	-0.174312	0.0175447	0.226151	-0.4902	1.72508e-06	0.00110945	0.0406745	-0.0416469	-0.714145	-0.946563	-0.627392	-1.12056	2.39402e-06	-0.0350656	-0.166274	-0.594359	-0.56927	-0.153031	-0.507977	-0.470734		ACE2	Daniloski_hostfactors_drugtargets	1.10612e-06	0.00129603	0.215375	0.0377924	-0.683587	-1.13347	-0.901907	-0.340775	-6.60776e-06	-0.000702424	-0.0559939	-0.319392	-2.56646	-3.5456	-3.78267	-4.10104	-8.35898e-07	0.00518096	-0.0634938	-0.463623	-1.47127
TIMM29	Gordonetal	-1.74932e-06	5.3103e-05	-0.101401	-0.238449	-0.341741	-0.573167	-0.698655	-0.473955	2.94004e-07	1.41161e-05	0.00196029	0.0465367	0.0604814	0.134164	-0.00255736	0.0857391	-3.22539e-06	-0.124175	-1.22692	-0.85918	-1.01855	-0.542165	-0.780508	-0.500867		ATP6V1C1	Daniloski_hostfactors_drugtargets	1.09629e-06	0.000747769	0.437644	0.780783	0.45464	0.265912	0.310784	-0.138594	-2.67441e-06	-0.000798076	0.0137795	0.400848	0.1105	-0.0828796	-0.092181	-0.0856708	-9.76078e-07	-0.0446482	0.0629463	0.561911	0.383658
ZNF318	Gordonetal	-8.59089e-07	-0.00280783	-0.25322	-0.203275	-0.700653	-0.853569	-1.27436	-0.559308	-3.63917e-07	-0.000143974	0.0214574	0.13253	0.0853062	0.0262091	-0.0782974	0.0672312	2.7725e-07	0.0295624	-0.0201412	0.407757	-0.195265	-0.0751607	-0.134156	-0.0525025		ATP6V1B2	Daniloski_hostfactors_drugtargets	2.38223e-06	0.00174829	0.237936	0.73599	0.825012	0.990701	0.867356	0.0835744	6.47549e-07	0.000754262	0.0911971	0.894165	0.00612294	0.0921664	-0.286186	-0.562759	1.96978e-06	-0.0448604	-0.0622696	-0.0798553	-0.302258
ALG5	Gordonetal	-3.70516e-07	0.000853107	0.188879	0.413768	1.18696	0.969478	0.839753	0.328413	-3.21494e-06	3.16584e-05	0.117071	0.24035	0.0839555	-0.0998468	-0.297917	-0.507134	-1.58498e-06	0.00142502	-0.00923781	0.128993	0.553072	-0.0838804	0.115855	-0.110314		CTSL	Daniloski_hostfactors_drugtargets	7.1256e-07	1.57872e-05	0.0731933	0.0637064	-0.898512	-0.887235	-0.920024	-0.413467	-4.19465e-06	0.00034429	-0.0924441	-0.312825	-0.870673	-1.21699	-0.905138	-0.33595	-4.01476e-10	0.011964	-0.0400811	-0.469622	-0.280214
EXOSC3	Gordonetal	1.14131e-06	-0.00135208	0.0632257	0.78406	0.622919	1.22588	1.14333	0.432608	-1.97732e-07	-0.000190026	0.0253793	0.795975	0.193356	1.22172	1.00685	0.154373	-2.842e-07	0.00424982	0.0449526	0.171428	0.284793	0.235671	0.146337	0.15626		HDAC9	Daniloski_hostfactors_drugtargets	-6.9133e-06	-0.00050701	0.221471	0.90932	-0.59465	-0.404813	0.0559517	0.0311112	-1.71988e-06	-0.000299953	0.0980341	0.670998	0.0201415	-0.168596	0.357434	0.47709	-1.28311e-06	-0.070303	-0.05198	0.378272	-0.158431
UBXN8	Gordonetal	5.0094e-07	0.000286187	0.182336	1.03372	1.56601	1.69115	1.2051	0.151729	5.28009e-07	0.000323735	0.0706326	1.32047	0.331315	0.196469	0.430939	0.125696	2.78657e-08	0.0187288	0.0593051	0.20784	0.523069	0.0970706	0.451602	-0.0431312		HAL	Daniloski_hostfactors_drugtargets	8.74929e-07	0.00030264	0.037829	-0.0257925	0.142652	0.408993	0.00144519	0.0806524	0	4.29009e-05	0	0	0	0	0	0.0578433	0	0	0	0	0
PABPC1	Gordonetal	-7.61453e-06	-0.0068735	-0.161969	-0.172248	0.315318	0.362823	0.61217	-0.0169883	0.611021	0.994944	0.533102	0.231074	-1.14722	-1.37343	-0.9734	-1.42369	8.23531e-06	0.630043	0.723551	0.559	-1.19575	-1.25048	-0.630748	-1.31723		SRSF1	Daniloski_hostfactors_drugtargets	4.05038e-07	0.00282003	0.799032	1.36247	0.962436	1.02651	0.622982	-0.566379	1.80694e-06	0.00439865	0.659602	1.37465	1.37941	1.85102	1.16353	0.166559	1.59692e-06	0.0236177	0.700948	1.02669	0.769906
LMAN2	Gordonetal	-0.000107798	0.00095259	0.0609393	0.266246	0.433357	0.393273	0.259923	0.0485448	-3.7674e-06	0.00200704	0.129014	0.282543	0.281183	0.0716344	-0.00138581	0.0798331	-3.58877e-06	-0.0902839	-0.579494	-0.738163	1.09117	0.6312	1.12368	0.941572		COL11A1	Daniloski_hostfactors_drugtargets	2.03483e-07	0	0.00674163	0	0.0452985	0	0	0	0	0	0	0	0	0	0	0	-9.92836e-08	-0.00240781	-0.00891973	-0.0223479	-0.0289386
RIPK1	Gordonetal	5.77894e-06	0.000865289	0.142749	0.257574	-0.431812	-0.438992	-0.258672	0.22443	1.0063e-06	0.00109257	0.124398	0.159611	0.259065	0.132469	0.217902	0.105082	2.03328e-07	0.124157	0.794264	0.93975	0.040414	0.620832	0.282942	0.515186		PIK3R4	Daniloski_hostfactors_drugtargets	1.95155e-06	0.00755304	0.312066	0.589925	0.625474	0.266094	0.428383	0.884803	-4.07775e-06	9.42848e-05	0.0208606	0.0305901	-0.622599	-1.05294	-0.834802	-1.07364	3.85935e-06	0.159904	0.263834	1.05783	0.236747
JAKMIP1	Gordonetal	1.10921e-07	-3.74831e-05	0.00318163	-0.0261676	-0.0429276	-0.0436275	-0.0392566	-0.0326811	0	0	0	0	0	0	0	0	0	0	0	0	0	0	0	0		RAB7A	Daniloski_hostfactors_drugtargets	1.02939e-06	-0.000922911	-0.0192799	0.145456	0.89226	1.09833	1.06743	0.734816	-7.26436e-06	-0.000455621	0.0490748	0.212751	0.14942	0.440693	0.390299	0.138817	-1.49049e-06	-0.0270926	-0.0205176	0.0573898	0.10165
TARS2	Gordonetal	-2.60998e-06	0.000170892	0.00730952	-0.274439	-0.18071	-0.107165	-0.0821791	0.0755981	-4.95299e-07	0.00213753	0.0279682	-0.444407	-0.88231	-1.24024	-1.18827	-0.985194	-1.99971e-06	-0.0240284	-0.283081	-1.32315	-0.783845	-0.676598	-1.44769	-0.865826		SIAH1	Daniloski_hostfactors_drugtargets	1.13435e-06	-0.0018386	-0.431253	-0.913493	-0.721035	-0.754514	-0.878824	-0.609999	-7.34598e-07	-0.000526452	-0.0784357	-0.307387	-0.22841	-0.554347	-0.158103	-0.101303	-8.14686e-07	0.0366767	0.105035	0.252587	0.62396
NDUFAF1	Gordonetal	-2.57231e-06	-8.7487e-05	-0.0216876	0.140403	-0.518895	-0.0479328	-0.401712	-0.302513	9.34985e-07	0.000236893	-0.0305067	0.0974676	-0.254192	-0.25357	-0.756714	-0.241876	-3.06822e-07	-0.013319	-0.130805	-0.275683	-0.415235	-0.381129	-0.873556	-0.608277		ETV1	Daniloski_hostfactors_drugtargets	-9.68004e-06	-0.00143864	-0.175806	-1.11211	0.250202	0.19651	0.334465	0.37052	-4.18887e-08	-0.000994687	-0.064577	-1.27658	0.546127	0.22801	0.484658	0.481835	-2.67723e-08	-0.0283409	-0.223473	-0.854448	0.577685
PCSK6	Gordonetal	3.2628e-06	0.000217261	-0.0230002	0.0585794	-1.21182	-0.310067	-1.22728	-0.256803	2.28233e-07	0.000176214	0.0150367	0.0146272	-0.0321078	0.00211203	-0.0337855	-0.0300787	4.93393e-07	0.00051994	0.00617508	0.0507558	0.0389337	-0.0301161	-0.024964	0.0391987		CYB5R4	Daniloski_hostfactors_drugtargets	1.42721e-06	-5.32939e-05	0.0415778	0.0999676	0.117552	-0.251239	0.0535221	-0.129373	-2.96631e-06	-0.00039256	0.0383958	0.106544	-0.344187	-1.14566	-0.204133	-0.23878	-4.63963e-07	0.0104492	0.10893	0.70493	0.0170036
ANO6	Gordonetal	-1.17279e-05	0.00115754	-0.00531937	-0.202474	-0.307136	-0.708553	-0.487797	-0.540102	-8.07209e-07	0.00125755	0.208645	0.106902	0.0113868	-0.0336349	-0.32516	-0.00538952	5.03764e-07	0.0530087	0.189804	0.0864092	0.419655	0.343096	0.467468	0.556332		ACTR2	Daniloski_hostfactors_drugtargets	-4.50687e-06	-0.00127654	-0.00687087	0.0691586	-0.00879052	0.109873	0.0823042	-0.342019	-2.80177e-05	0.000855886	0.11464	0.141823	-0.0112617	-0.0828146	-0.298788	-0.37167	1.68579e-06	0.0267836	0.0819664	0.258157	0.312425
SNIP1	Gordonetal	5.2087e-06	0.544013	0.532839	0.388053	-0.226731	0.0348553	-0.442411	-0.233201	2.70636e-06	0.00224417	0.107618	0.455314	0.389606	0.409401	0.106432	0.351714	-1.25852e-06	0.00870794	-0.0529027	-0.111756	-0.0211303	-0.335298	-0.38673	0.0135977		BCHE	Daniloski_hostfactors_drugtargets	-1.87023e-06	-0.000152587	0.0353129	-0.0852462	0.00665329	0.283403	-0.050548	-0.0108285	3.80666e-07	0.000930996	0.05034	0.1384	-0.360411	-0.950162	-0.162906	-0.182032	-1.51295e-06	0.00130676	0.0468455	0.171317	-0.306612
DNMT1	Gordonetal	-5.76769e-07	0.00112363	0.062347	0.268377	-0.200589	0.0310507	-0.4789	0.0266849	5.3978e-06	0.00271354	0.176189	0.497342	1.52598	1.6969	0.13851	0.721563	3.37548e-06	0.092261	0.242133	1.23597	0.0818849	1.04982	0.433628	-0.121807		REV1	Daniloski_hostfactors_drugtargets	-3.38654e-06	-1.98908e-06	-0.133171	-0.165435	-0.164948	-0.308573	-0.227364	-0.380507	6.44574e-07	0.000351307	0.0507734	0.101003	0.23969	0.146787	0.33002	0.166973	4.90894e-07	0.0182285	0.110568	0.215866	0.192295
PRKAR2B	Gordonetal	-3.54759e-06	-0.00267574	-0.155056	-0.309188	-1.28872	-0.941603	-1.77409	-0.589362	-3.69066e-08	0.000106368	-0.00296933	0.0221246	0.115273	0.0729435	0.236725	0.203507	-3.19484e-07	0.00359606	-0.0190347	-0.0322441	0.072292	0.150459	-0.0569427	0.0443598		CD1D	Daniloski_hostfactors_drugtargets	6.58315e-08	-0.000282852	0.0341305	0.215221	-0.178703	-0.200802	-0.146418	-0.233933	3.70743e-07	-0.000118693	-0.0249034	-0.120647	-0.255995	-0.322278	-0.192963	-0.174722	-6.2047e-07	-0.00161562	-0.0048833	0.0264177	-0.176076
PLEKHA5	Gordonetal	5.33676e-06	0.000612161	-0.0963801	-0.497096	-0.021171	0.0939664	0.213031	0.450679	-9.52974e-07	0.000110697	-0.0821682	-0.348621	0.336673	0.255801	0.104399	0.339635	3.09882e-06	0.11745	0.150087	0.438619	0.662689	0.645674	0.33175	0.0946938
FKBP15	Gordonetal	-2.12445e-07	-5.79108e-07	-0.0221044	-0.158351	-0.154685	0.176224	0.0499902	0.0209502	-8.11692e-08	-0.000377394	-0.0501045	-0.0505854	0.182534	-0.275806	-0.19463	-0.270038	-7.66529e-08	-0.00925301	0.0329352	-0.310491	-0.0321421	0.278287	0.214305	-0.120499
FBN1	Gordonetal	1.52664e-06	-0.000561967	-0.0356738	-0.0899133	-0.00130806	-0.00852426	-0.0284071	0.354714	2.25171e-07	6.24541e-05	0.00455243	0.0147106	0	0.0387261	0	0	0	0.00257434	0.0335499	0.0248231	0	0	0	0		Figure 6d
NUP88	Gordonetal	-3.61344e-06	0.00173659	0.147855	0.111742	-0.0565607	0.199258	0.204438	-0.484743	-9.6652e-07	-0.000141864	-0.0461451	-0.181344	-0.240627	-0.381641	-0.288839	-0.227149	2.20275e-06	-0.0452884	-0.0626352	-0.131165	-0.0403677	-0.233981	-0.0556485	-0.0354041
ATP13A3	Gordonetal	3.01716e-05	0.00116168	0.14205	0.339378	0.240002	-0.237499	-0.397952	-0.503704	-2.34959e-06	0.000221063	0.10767	0.503331	0.157516	-0.0737579	-0.3287	-0.650336	2.48678e-06	0.239218	0.892562	1.73913	1.03997	1.20645	0.914522	0.353026				mRNA-seq								RPF-seq								QTI-seq
TRIM59	Gordonetal	9.53707e-06	0.00238071	-0.0363202	0.00401375	0.227039	0.00930353	-0.00216585	0.010226	-2.43716e-06	0.000229627	-0.0500055	-0.203843	-0.239172	-0.24618	-0.451521	-0.318688	-5.61964e-08	-0.025547	-0.827079	-0.402689	-0.281513	-0.862555	-0.601299	-0.276727		gene	subgroup	0 hpi	1 hpi	2 hpi	4 hpi	12 hpi	16 hpi	24 hpi	36 hpi	0 hpi	1 hpi	2 hpi	4 hpi	12 hpi	16 hpi	24 hpi	36 hpi	0 hpi	1 hpi	2 hpi	4 hpi	12 hpi
NPC2	Gordonetal	-3.3295e-07	0.0012485	0.0798584	0.229661	1.2253	1.4748	1.53013	1.21365	1.89253e-06	0.00202967	0.0657909	0.00186931	-0.988029	-1.39286	-0.667394	-0.661338	1.07109e-06	-0.0423282	-0.0224598	-0.132449	-0.390072	-0.378806	-0.399733	0.226137		IFNA1	IFN	0	0	0	0	0	0	0	0.0813094	0	0	0	0	0	0	0	0	0	0	0	0	0
MEPCE	Gordonetal	7.51833e-06	0.00437896	0.871477	1.29832	0.665175	0.802968	0.474954	0.252386	1.46306e-06	0.000571342	0.155463	0.78925	0.562258	0.573275	0.0199477	-0.0978273	1.45374e-06	0.0382318	0.551868	1.29288	-0.201195	-0.121369	-0.324016	-0.125267		IFNA2	IFN	0	0	0	0	0	0	0	0	0	0	0	0	0	0	0	0	0	0	0	0	0
PLAT	Gordonetal	-7.78751e-08	0.000609122	0.0516852	0.362032	-0.860826	-1.16479	-0.317237	-0.109149	2.11846e-07	0.00318402	0.228381	0.158873	-2.86806	-2.15459	-0.826704	-0.484417	9.15737e-07	0.0223068	0.134377	0.117668	-0.43411	-0.978893	-0.345601	0.244309		IFNA4	IFN	0	0	0	0	0	0	0	0	0	0	0	0	0	0	0	0	0	0	0	0	0
EXOSC8	Gordonetal	-3.44831e-06	-0.000522804	-0.00604491	-0.0169399	-0.286873	0.265695	0.0559293	-0.262337	-4.10422e-07	0.000846444	-0.00390647	0.0897901	-0.0752296	-0.0476955	-0.176205	-0.140041	-4.97106e-07	0.0118192	0.117438	0.349206	0.892482	1.51369	2.04368	0.119239		IFNA5	IFN	0	0	0	0	0	0	0	0	0	0	0	0	0	0	0	0	0	0	0	0	0
CEP135	Gordonetal	1.06275e-07	0.000203998	0.0650807	0.175137	0.0837258	-0.289338	-0.305158	0.178262	1.72976e-07	0.000179946	0.0321397	0.103912	0.0650827	-0.101956	0.0791528	0.122872	1.41708e-07	0.0022217	-0.0231807	-0.00929906	0.423587	0.427093	0.178393	-0.102857		IFNA6	IFN	0	0	0	0	0	0	0	0	0	0	0	0	0	0	0	0	0	0	0	0	0
GCC1	Gordonetal	-9.80113e-06	0.00317999	0.210815	0.239335	-0.537214	-0.644593	-0.62706	-0.156871	-9.05874e-07	0.000689519	0.0704399	0.0859329	0.127022	0.241628	0.277851	0.289448	-1.83024e-07	-0.0199527	0.0560221	-0.148794	0.528763	0.0873783	0.116895	0.196208		IFNA7	IFN	0	0	0	0	0	0	0	0.079964	0	0	0	0	0	0	0	0	0	0	0	0	0
MIPOL1	Gordonetal	-7.83591e-06	-0.00102971	-0.132893	-0.533509	-0.217694	-0.126912	0.341546	0.618325	3.65449e-09	-0.000979663	-0.053433	-0.264699	-0.109905	-0.549286	0.050528	0.0847118	5.35508e-07	0.00733496	0.0249062	-0.188206	0.163492	0.0305989	0.187214	0.177228		IFNA8	IFN	0	0	0	0	0	0	0	0	0	0	0	0	0	0	0	0	0	0	0	0	0
YIF1A	Gordonetal	-1.79999e-06	-4.62105e-05	-0.00193181	0.283269	0.840342	1.04494	0.914338	0.284028	2.70645e-05	0.00204198	0.208026	0.620095	0.200353	0.59275	0.322797	0.0936193	3.62718e-06	0.0467029	0.0751966	0.038945	-0.444223	-0.90446	-0.760468	-0.72934		IFNA10	IFN	0	0	0	0	0	0	0	0	0	0	0	0	0	0	0	0	0	0	0	0	0
AASS	Gordonetal	-8.8692e-07	0.00118683	0.00808131	-0.0440842	-0.137567	0.13788	0.0866012	0.319702	-1.36776e-06	0.000325521	-0.01732	-0.307467	-1.24872	-2.64808	-2.97002	-0.969859	9.53569e-07	0.0141966	0.00302671	0.207557	0.150959	0.100817	-0.241299	-0.158926		IFNA13	IFN	0	0	0	0	0	0	0	0	0	0	0	0	0	0	0	0	0	0	0	0	0
GLA	Gordonetal	-3.24783e-06	0.00299143	0.304195	0.702149	0.3335	0.312081	-0.042746	-0.0727608	-1.93272e-06	0.00157271	0.0950876	0.221461	-0.119934	-0.117226	-0.212399	0.0665014	5.46967e-07	0.045149	0.0729727	0.227888	0.669832	1.31631	1.19008	0.217491		IFNA14	IFN	0	0	0	0	0	0	0	0	0	0	0	0	0	0	0	0	0	0	0	0	0
FAM162A	Gordonetal	-4.25909e-07	-0.0024209	0.0113628	0.30366	-0.181621	0.0342977	0.0518504	0.281462	-4.72664e-06	-0.00110631	-0.0624256	0.0952433	-0.375245	-0.791149	-0.32869	-0.422919	-2.78893e-06	-0.201258	-0.242846	-0.876557	-0.530549	-0.99758	-1.9752	-0.0350025		IFNA16	IFN	0	0	0	0	0	0	0	0	0	0	0	0	0	0	0	0	0	0	0	0	0
FBXL12	Gordonetal	3.97765e-06	0.00149043	0.270918	-0.114796	0.183764	-0.175344	-0.225014	0.0998476	8.75026e-07	0.000623638	-0.0455317	-0.058075	-0.0838489	0.279418	0.375131	0.167102	-2.24914e-06	-0.0268641	0.105752	0.0946965	-0.527707	-0.60559	-0.613431	-0.348955		IFNA17	IFN	0	0	0	0	0	0	0	0	0	0	0	0	0	0	0	0	0	0	0	0	0
EXOSC5	Gordonetal	-2.26637e-06	-0.00199223	0.0123838	0.031761	0.975209	1.15789	0.588359	0.0720767	-1.12118e-06	-5.75614e-05	-0.0516712	0.175946	0.689254	1.30523	0.783447	0.461287	2.54988e-08	-0.0091118	-0.289216	-0.194357	0.0434907	0.337827	0.0326247	0.0831079		IFNA21	IFN	0	0	0	0	0	0	0	0	0	0	0	0	0	0	0	0	0	0	0	0	0
NGDN	Gordonetal	-1.42773e-06	0.00111329	0.239034	0.634751	-0.254775	0.0360506	-0.123783	-0.284283	2.90309e-07	0.00346056	0.572614	0.791866	-0.686653	-0.38686	-0.546753	-0.91302	-2.34586e-07	0.016953	0.259271	0.501798	0.666255	0.0270786	0.168438	0.215718		IFNB1	IFN	-2.08395e-07	0.000186675	0.00336801	-0.0251031	1.07262	2.33299	6.54936	8.58238	8.78347e-08	9.28033e-06	-0.00325911	-0.0126	-0.0321078	-0.0370962	0.334211	5.65824	1.63732e-07	-0.00229198	-0.00851992	0.0364911	-0.027381
ATP6AP1	Gordonetal	2.98046e-05	0.00170708	0.144714	0.451167	1.49579	1.56791	1.5859	1.16826	-1.3368e-06	0.00149757	0.0386489	0.269412	0.259169	0.174882	0.0870715	0.377646	3.39959e-06	-0.0872316	-0.498263	-0.612455	0.0385612	-0.630782	-0.676948	0.0542643		IFNK	IFN	1.62222e-07	0	0	0	0	0	0	0	0	0	0	0	0	0	0	0	0	0	0	0	0
LARP7	Gordonetal	-1.2582e-06	0.00152503	0.31695	0.521071	-0.56612	-0.337942	-0.0852519	0.122046	9.81392e-07	0.000106947	0.0574268	0.245494	0.878036	0.467687	-0.0189595	0.486208	-3.04279e-07	-0.0118306	0.0443071	0.21768	0.146291	0.294255	0.119012	0.0660789		IFNE	IFN	8.01216e-07	-0.000159043	0.0650808	0.11904	1.03461	0.604899	0.325383	0.752648	0	0	0	0.0165313	0	0	0	0	2.22172e-07	0	0	0	0.0333717
SIL1	Gordonetal	-5.90814e-07	-0.000109092	0.0441638	0.202281	0.144628	0.760331	0.688688	0.739872	3.74842e-07	0.00153526	0.00270837	0.0307453	-0.325299	-0.438923	-0.724077	-0.488206	-2.45683e-06	0.0109671	-0.209224	-0.0956395	-0.112048	-0.632558	-0.303524	-0.403954		IFNW1	IFN	0	0	0	0	0	0	0	0	0	0	0	0	0	0	0	0	0	0	0	0	0
NUP62	Gordonetal	1.54491e-06	0.000898261	0.00186471	0.0969216	0.24658	0.307779	0.664453	0.676822	1.04194e-06	-0.00144127	-0.00577318	0.129325	0.869315	0.818444	0.931627	1.21594	1.48728e-06	-0.0806277	-0.21029	-0.165545	0.541969	0.108979	0.276203	0.937694		IFNL1	IFN	1.30081e-07	0.000149007	0.00357251	0.00814275	0.0374178	0.382261	5.67673	7.9171	2.38788e-07	-1.22802e-05	0.00359969	0.0332942	0.0104715	0.0521814	4.90784	6.23258	1.0396e-07	-0.00240781	-0.00891973	-0.0223479	-0.0289386
NDFIP2	Gordonetal	-5.17934e-06	0.00125427	0.123262	0.365463	0.861362	0.711109	0.820535	0.423448	3.36933e-06	0.000952506	0.0526841	0.48513	0.0335238	0.488513	0.553889	0.184383	2.23567e-06	0.0754525	0.170053	0.317579	0.667919	0.272005	0.571858	0.663602		IFNL2	IFN	1.63914e-07	0	0.00605904	0	0.167192	0.0906012	8.37904	12.266	0	4.29009e-05	0.00356462	0	0	0.0901758	6.02575	9.10634	-9.29471e-08	-0.00229198	-0.00851992	-0.0211756	-0.027381
COLGALT1	Gordonetal	5.49491e-06	0.00451241	0.157321	0.160331	-0.0303286	-0.405521	-0.529367	-0.145315	-3.32246e-06	0.000977371	0.056835	0.0128228	-0.440308	-0.376066	-0.0281246	-0.264254	-1.82075e-06	0.0691164	-0.00677098	0.0658583	-0.153731	-0.441753	-0.317901	0.0416693		IFNL3	IFN	-1.6359e-07	-1.42327e-06	-0.00579426	-0.0204248	0.0646286	0.0270316	5.28223	8.88274	0	0	0	0	0	0	4.55666	8.06322	0	0.00415044	0	0	0
ECSIT	Gordonetal	4.15716e-07	0.00105257	0.0717773	0.00545717	0.0636412	0.0734046	-0.100293	-0.0775636	3.97021e-06	-0.000317384	-0.0290459	0.205102	-0.176325	-0.1289	-0.127413	0.352735	-1.83027e-06	-0.0834725	-0.260657	-0.560993	-0.441994	-2.93457	-0.572283	-0.0112183		MX1	others	1.78832e-06	0.000871616	0.0848887	0.0380728	-0.0973731	0.61147	2.91099	3.56432	2.93613e-06	0.00321235	0.168728	-0.0614255	0.558491	1.60555	3.55185	4.39485	4.1417e-06	0.0271637	0.142401	-0.112446	0.679228
EMC1	Gordonetal	3.80636e-08	0.00249002	0.532075	0.822574	0.309139	0.0878105	-0.162288	-0.248299	2.79555e-06	0.00213915	0.0973019	0.361089	0.0169477	-0.195687	-0.547733	-0.287133	3.14242e-07	-0.000370419	0.0499658	-0.127614	0.373962	-0.214481	-0.289711	-0.0806804		XAF1	others	-1.01517e-06	0.000530196	-0.00111388	-0.989868	-1.27288	-0.677476	1.20085	1.69253	1.31422e-06	-0.00017508	-0.0353039	-0.382336	-0.743363	-0.209692	1.15726	1.35728	-1.71436e-07	-0.00530799	0.0489424	0.0218649	-0.131263
AP3B1	Gordonetal	9.39406e-06	0.00303932	0.189627	0.220013	0.632792	0.498343	0.531917	0.737881	5.95758e-06	0.00430579	0.388658	0.111001	0.0477932	0.152523	-0.595458	-0.333326	1.03855e-06	0.206668	0.52875	0.726404	-0.322155	0.207569	-0.101462	-0.000942013		OAS1	others	-4.2856e-06	0.00110277	0.0299462	-0.26592	0.360525	0.734793	2.91122	4.12535	-1.41813e-06	0.000392081	-0.0187822	-0.209616	-0.205056	0.386669	2.40794	3.79728	1.79866e-06	-0.0149571	0.0108071	0.0587166	0.327115
POLA2	Gordonetal	2.55448e-06	0.00114584	0.0322043	-0.0199208	0.347705	0.382193	0.255782	0.533125	1.72694e-06	0.000654717	0.0312503	-0.23296	-0.0850903	-0.270852	-0.436628	0.18945	-3.45299e-06	0.0127287	-0.0167488	-0.333947	-0.235993	-0.0216855	-0.265902	-0.22809		IFITM1	others	2.88068e-07	5.20949e-05	-0.021805	-0.0851116	-0.875418	-0.671129	1.16664	2.93966	-1.76847e-06	-6.13673e-05	-0.0230876	-0.0177206	-1.73155	-1.35327	0.336936	2.10012	-2.97509e-06	-0.198604	-0.697712	-0.587058	-1.8945
CLIP4	Gordonetal	-1.59306e-06	-0.000711322	0.0481518	0.152943	-0.0250565	0.0365208	-0.0518864	-0.481172	-1.90026e-06	-0.00100164	0.00862701	0.19463	0.343528	0.293751	-0.155581	-0.209451	-3.61578e-07	-0.0520523	-0.0173119	0.443241	0.365207	0.502063	0.331567	-0.119551		OAS3	others	5.46643e-06	0.0049274	0.0710188	-0.048979	0.589917	0.887531	2.68071	3.53176	5.30107e-06	0.00232578	0.0965169	-0.162657	0.601571	1.31601	2.96041	3.61714	5.00533e-07	0.0871767	0.14447	0.0286759	0.411806
SLU7	Gordonetal	7.17332e-06	0.00187224	0.10905	0.167895	0.233017	0.17874	0.310941	0.293667	-3.75243e-07	0.00358279	0.179404	0.106053	0.330209	0.237517	-0.217903	-0.003191	-5.59503e-07	0.117594	0.566403	0.438897	0.42378	0.581423	0.290525	0.0685583		IRF9	others	-5.26237e-07	0.00120095	0.171469	0.571017	0.761326	1.03235	1.78889	1.91023	1.95077e-06	-3.81127e-05	0.049543	0.149064	0.471711	1.07654	1.83165	1.83701	6.62787e-07	-0.0780823	-0.144898	0.645484	0.0521466
CLCC1	Gordonetal	2.44806e-06	-0.000755876	-0.000710789	0.126889	0.317937	0.27318	-0.157409	-0.0572067	3.61332e-07	-0.00102454	-0.0408609	-0.130731	0.050589	-0.359258	-0.370031	-0.456943	1.16061e-06	0.0172412	0.0473433	0.0379566	0.38552	0.149703	0.240002	-0.140402		OAS2	others	8.04431e-07	0.00108572	0.046973	-0.00545474	0.244659	0.802439	3.63684	4.6525	-1.36116e-06	-0.00105863	-0.0708117	-0.555108	0.0942527	1.10507	3.88845	5.04446	-4.37552e-06	-0.192398	-0.461699	-1.01096	-0.0952014
ERO1B	Gordonetal	4.68196e-06	0.000714177	0.0706641	0.138048	-0.894861	-0.82664	-1.06382	-0.284465	-2.6489e-06	-0.00138634	-0.0417088	-0.185875	-2.55561	-3.04111	-6.05097	-3.5133	-2.56667e-07	0.0232407	0.0973517	0.0310471	-1.6528	-0.406193	-0.164119	-0.345856		IRF7	others	-8.27839e-07	-0.000396972	-0.0338339	-0.0492386	0.636523	1.0374	2.91948	3.55745	1.87615e-06	0.000893468	0.063343	-0.0783759	0.994274	1.87165	3.50857	4.3626	-9.61267e-07	-0.0611595	-0.194185	-0.147172	-0.198513
ERMP1	Gordonetal	3.87111e-06	0.00213228	0.0876885	0.0297108	-0.32269	-0.639535	-0.603594	-0.468015	-5.32297e-06	0.00142015	0.0191884	-0.0573498	-1.35339	-1.77363	-1.81403	-1.61596	4.04221e-06	0.198916	0.291595	-0.14097	-0.216196	-0.365711	-0.701618	-0.967895		BST2	others	-1.18195e-06	-0.000632866	-0.088266	-0.419366	-0.993059	-0.426409	1.05496	2.86063	1.89651e-07	-7.75416e-05	-0.011433	-0.0320826	-0.10887	-0.29041	1.65817	4.0596	-5.73748e-07	0.0112563	0.0346389	-0.0992354	-0.354967
HS6ST2	Gordonetal	3.32483e-06	0.00252648	0.159012	0.266345	0.706123	0.531135	0.380881	0.212213	-2.41419e-06	0.000286718	0.0605985	0.159244	0.931709	0.893501	1.01822	0.668254	1.05087e-06	0.111232	0.384231	0.612564	1.88601	1.89125	1.73583	0.919526
NUP58	Gordonetal	-7.98328e-06	-0.00137063	0.169682	0.871427	0.127186	-0.00421585	0.121189	0.141861	-3.62187e-06	-0.00219923	-0.0786806	0.403424	0.260131	0.121069	0.107406	0.159315	-6.13919e-07	-0.0540134	-0.333949	-0.0218547	-0.086021	-0.291626	-0.28051	0.0262539
EIF4H	Gordonetal	-1.70899e-05	0.000390547	0.0819253	0.39812	-0.0706686	-0.000134502	-0.140778	-0.444648	-3.29862e-07	0.000725024	0.0332804	0.026088	0.0290279	0.0752091	0.261677	0.0879887	-1.91637e-07	0.0378538	0.641678	1.4911	-0.201839	0.739615	0.758809	-0.0736924		Figure 6e
ZYG11B	Gordonetal	4.49313e-06	-0.00424594	-0.380031	-0.703941	-0.567278	-0.761569	-0.724721	-0.345616	-3.43325e-06	0.00111779	0.0284293	-0.131975	-0.252469	-0.112233	-0.398072	-0.145706	-8.31549e-07	0.0725348	0.0624298	0.0258494	-0.0536745	0.472725	0.658359	0.21843
EXOSC2	Gordonetal	1.89394e-06	0.00238705	0.343644	0.82881	0.0521888	0.179955	0.129962	-0.628507	-1.59039e-06	-6.34679e-05	0.0625186	0.285279	-0.0579041	-0.210137	-0.166869	-0.187868	-1.09609e-07	0.000942154	-0.0428812	-0.0658145	0.801956	0.0516873	0.271151	0.320265				mRNA-seq								RPF-seq								QTI-seq
COQ8B	Gordonetal	-1.78311e-06	-0.00034071	-0.106047	-0.29698	-0.326336	-0.141385	-0.428185	-0.104903	1.67964e-06	0.000865129	0.000889549	-0.132899	0.162461	0.128325	-0.097189	0.132583	7.67462e-07	-0.00917151	-0.200544	-0.500377	-0.188856	-0.669586	-0.629873	-0.313503		gene	subgroup	0 hpi	1 hpi	2 hpi	4 hpi	12 hpi	16 hpi	24 hpi	36 hpi	0 hpi	1 hpi	2 hpi	4 hpi	12 hpi	16 hpi	24 hpi	36 hpi	0 hpi	1 hpi	2 hpi	4 hpi	12 hpi
WFS1	Gordonetal	2.55309e-06	0.00169875	0.13666	0.42533	0.343914	-0.0633885	-0.191111	-0.0118678	-2.42134e-06	-0.00101047	-0.0476134	-0.156995	-0.152401	-0.348284	-0.799955	-0.581966	2.32411e-06	0.0871238	-0.0333535	0.0376742	-0.298443	-0.485301	-0.810365	-0.473408		CCL2	cytokine	-9.25642e-07	0.000491057	0.257095	1.12513	-0.213167	-0.583773	-0.489831	-2.08185	4.09733e-06	0.00188378	0.203051	0.868103	0.857714	0.460189	0.380164	-1.02702	-2.60287e-07	0.101333	0.62828	1.55339	0.430465
TAPT1	Gordonetal	9.51086e-07	0.00164593	-0.00303864	0.144074	-0.108208	-0.352744	-0.47493	0.0904524	3.84771e-08	0.000101718	-0.0295157	0.0399321	-0.331105	-0.28943	-0.541193	-0.192028	5.03826e-07	0.00259184	-0.0789505	-0.288835	0.067845	-0.195721	-0.214352	-0.272415		CCL20	cytokine	-5.06115e-08	0.00132782	0.148721	1.83454	0.918692	2.01058	2.34284	0.560015	-3.2777e-07	0.000590324	0.116956	0.456826	0.0580549	-0.186003	0.528144	-0.0980441	3.82011e-07	0.0248033	1.71501	2.9068	0.541197
SPART	Gordonetal	0	0	0	0.0881805	0	0	0	0	0	0	0	0	0	0	0	0	0	0	0	0	0	0	0	0		CCL8	cytokine	1.62222e-07	0	0	0	0.0452985	0	0.176607	0	0	0	0	0	0	0	0	0	0	0	0	0	0
NGLY1	Gordonetal	4.94209e-06	-0.000144531	0.010895	0.110629	0.304636	0.22965	0.383249	0.0111822	-1.3543e-06	-0.00198192	-0.140861	-0.23587	-0.088139	0.0890346	-0.0304929	-0.0941182	1.65751e-06	0.0935122	0.165241	1.39294	0.586421	0.712197	0.401483	0.26752		CSF2	cytokine	8.43006e-07	0.000359983	0.00414957	4.45057	0.873676	4.16066	4.15296	4.59312	7.73249e-07	-0.000227603	0.0180734	0.180883	0.177658	0.20638	0.0882158	-0.0432811	-5.68136e-08	0.00976384	0.00980562	0.294179	0.0664282
FAR2	Gordonetal	3.5468e-05	0.000367894	0.0366654	-0.0335226	0.393749	0.574287	0.605046	0.463905	8.95731e-07	0.000612096	0.021182	-0.103414	0.012559	0.161332	0.164049	0.0731878	2.55147e-07	0.0128158	0.134782	0.027131	0.210691	-0.00234915	-0.0395486	-0.084501		CSF3	cytokine	-2.70887e-08	4.74379e-05	0.0299968	-0.0215349	0.523128	-0.0108163	2.83706	2.22442	2.38788e-07	9.0176e-05	0.00327733	0.0200415	-0.0259186	0.0244666	0.0376233	0.0472121	-2.62332e-07	-0.00419242	-0.000218442	-0.0309161	0.0107224
CHMP2A	Gordonetal	8.24049e-06	-0.00103631	-0.0623476	-0.0343189	-0.161955	0.103749	0.243537	-0.136256	-3.37104e-06	-0.00400632	-0.351022	-0.346143	-0.027551	0.0616487	0.344826	0.0645245	1.13638e-06	-0.0202639	-0.0214972	-0.0307018	-0.403499	-0.144252	0.0291463	-0.137766		CXCL1	cytokine	-1.20104e-05	0.00347507	0.211337	0.536272	1.8246	2.18247	2.10805	1.45638	8.62942e-06	0.00500392	0.0495772	0.0242255	2.94555	2.98424	2.67302	2.32126	6.96398e-07	-0.018666	-0.0811178	0.0292504	2.01074
NLRX1	Gordonetal	-1.63293e-06	0.000368544	-0.503098	-1.0962	-0.671782	-0.652875	-1.03043	-0.288067	-1.22279e-07	1.3732e-05	-0.00148831	-0.129383	-0.172865	-0.222861	-0.0394106	-0.0803713	-6.17076e-07	-0.00251964	-0.00818772	-0.050589	-0.112264	-0.20195	-0.137342	0.0187877		CXCL14	cytokine	2.57369e-07	0.000121559	0	0.140949	0.0502704	0	0.163148	0	0	0	0	0	0	0	0	0.0526779	-9.92836e-08	-0.00240781	-0.00891973	-0.0223479	-0.0289386
NUP214	Gordonetal	5.62428e-06	0.00238094	0.174935	0.55237	-0.12436	-0.183569	-0.252931	-0.175812	3.72936e-06	0.00135239	0.123469	0.351446	-0.113863	0.0894501	-0.357167	-0.474341	2.829e-06	0.166498	0.815571	0.991186	0.107211	0.765075	0.564807	0.0822103		CXCL16	cytokine	3.23708e-06	0.000223634	0.0217023	0.0161091	-0.39011	-0.50559	-0.632431	-0.101552	-6.12128e-06	-3.5272e-05	0.117207	0.575844	-1.58192	-1.88102	-1.54515	-1.25619	-5.56576e-07	0.00373289	0.0445375	0.0421619	-1.18103
PIGO	Gordonetal	8.18056e-07	0.00055523	0.0737644	0.127785	0.25051	0.0618757	-0.013852	0.126156	-5.24236e-06	5.8596e-05	-0.0332488	-0.0437146	-0.810779	-1.14068	-1.19507	-1.12332	6.634e-07	0.087386	0.0932095	-0.171733	-0.566519	-0.394673	-0.645278	-1.06463		CXCL2	cytokine	3.78097e-06	0.000233384	-0.448879	0.340917	1.45905	1.80921	1.49891	1.89273	-1.56892e-06	-0.00138666	-0.549496	-0.0873794	-0.194152	-0.405733	-0.107338	-0.265273	1.73314e-06	-0.0419716	-0.657872	-0.327528	-1.1406
PITRM1	Gordonetal	4.45369e-06	0.00317674	0.170855	0.278329	0.427879	0.342413	0.324858	-0.108913	3.95471e-06	0.00194494	0.00406272	-0.0189962	-0.365155	-0.743586	-0.626211	-0.713195	-1.58603e-06	0.0506961	0.0912704	0.105538	-0.159518	-0.12045	-0.393512	-0.866476		CXCL3	cytokine	6.72876e-06	-0.000290032	-0.245687	-0.249166	-0.00937283	0.221137	0.479956	0.463729	6.81858e-06	0.000215647	-0.106541	-0.0893722	-0.664967	-0.370346	-0.421216	-0.363059	2.09136e-06	0.0280855	-0.280483	-0.311775	-1.47381
ATP1B1	Gordonetal	7.15383e-06	0.000965738	0.124514	0.414523	0.188169	0.152041	0.166347	0.231312	-6.69808e-06	0.00276906	0.235103	0.337558	-1.22518	-1.84854	-1.50468	-1.35091	-4.54303e-06	0.0193513	0.0102254	0.0126675	0.0980297	-0.516248	-0.933425	-0.167799		CXCL5	cytokine	-9.27692e-06	0.000496917	0.0420543	0.0851296	0.0271086	-0.059528	0.273894	0.359829	-0.000189987	0.000637624	-0.0799834	0.0322024	-1.28897	-2.22985	-1.45848	-0.847468	6.41501e-06	-0.0537739	-0.294642	-0.244326	-0.995953
PPT1	Gordonetal	3.08802e-06	0.00395193	0.490271	0.704446	0.500317	0.518467	0.584552	-0.00670084	4.41637e-07	0.00122363	0.0515299	0.145541	-0.0115071	-0.338313	-0.167037	-0.463079	-5.57053e-07	-0.111618	-0.187784	-0.123313	0.252643	-0.0742877	0.0848545	-0.0197406		CXCL6	cytokine	1.28275e-05	0.00316876	0.433714	0.813821	1.19555	1.26915	1.63593	1.05322	1.36619e-06	0.00199194	0.0578005	0.579654	0.29146	-0.288011	0.279977	0.136508	-2.007e-06	-0.00162084	-0.238892	-0.125138	0.474346
HYOU1	Gordonetal	2.65435e-06	0.00246333	0.165856	0.554296	0.728342	0.248967	-0.14119	-0.190793	-3.98131e-06	0.00198025	0.163606	0.704812	0.667282	0.0511399	-0.0276507	-0.344833	-6.15605e-07	0.0924347	0.157435	0.482664	1.1523	1.11251	0.852776	0.251374		CXCL8	cytokine	2.37136e-05	0.00235552	0.121943	0.418223	0.0291823	-0.283153	-0.237645	-0.815997	-1.07344e-05	-0.0018861	-0.242348	-0.716514	1.46217	0.318895	0.659664	0.0630763	-8.16999e-06	0.125278	0.217266	1.02554	1.05021
TUBGCP2	Gordonetal	2.74042e-07	0.000415559	0.0115673	0.134705	0.0746976	0.0740515	-0.169254	-0.227144	1.55724e-07	-0.00103242	0.0280671	0.0430137	0.472798	0.617424	0.347115	0.0889699	1.59216e-06	-0.0161295	-0.0959246	-0.169269	0.0552262	-0.0184392	-0.305322	0.166914		CXCL9	cytokine	1.63914e-07	0	0	0.066746	0	0	0.0748624	6.07452	0	0	0	0	0	0	0	0	0	0	0	0	0
NSD2	Gordonetal	4.30279e-05	-0.00367053	-0.295929	-0.478689	-0.881022	-0.720762	-0.933941	-0.68981	4.69962e-07	0.00025599	0.0258091	-0.038905	0.134267	0.408024	0.130713	0.234696	2.92958e-07	0.0221264	0.0583214	0.0726715	0.475201	1.23363	0.330337	0.223395		IL1A	cytokine	3.61576e-06	0.00140192	0.028092	0.441938	2.49586	1.84842	2.40289	1.36546	1.47089e-06	0.000137932	-0.00481454	0.141668	2.94514	1.03409	1.36499	0.231528	8.75482e-07	0.0131515	0.0217618	0.0585284	4.67979
GDF15	Gordonetal	3.37237e-06	0.00233461	0.633681	0.635723	0.0237414	-0.17978	0.0280659	-0.431258	0.595935	0.364224	0.315862	-0.0934165	-0.656199	-1.37656	-0.777405	-0.581775	3.96384e-06	0.754435	0.709568	0.727391	-0.463919	-1.14693	-0.680396	-1.57536		IL1B	cytokine	1.20781e-06	0.00114249	0.139832	1.09007	1.56595	1.53306	1.62321	0.10897	1.91377e-06	0.00011918	0.0318202	0.138189	0.46345	0.553896	0.344262	-0.341129	-9.57142e-07	-0.00240809	-0.0341105	0.0577122	0.199664
NARS2	Gordonetal	-2.11971e-06	0.000452151	-0.0634371	-0.140088	0.0271288	0.200887	0.417092	-0.112677	5.47674e-06	-0.000718178	-0.0300884	-0.120252	-0.250838	-0.476356	-0.597861	-0.480104	1.61204e-06	0.00861032	-0.0477858	-0.149529	-0.313891	-0.332497	0.00222853	-0.856767		IL32	cytokine	-4.6494e-06	-0.00104949	-0.0111857	0.0984394	1.49965	1.936	1.89211	1.79327	-2.85926e-06	-0.000803867	-0.0313252	-0.0614062	0.493673	0.742115	0.788447	0.901774	2.60039e-06	0.0396846	0.105403	0.537787	0.648466
AKAP8	Gordonetal	9.16406e-07	0.00478329	0.616766	0.668652	-0.424244	-0.17133	-0.23637	-0.0755159	2.48349e-06	0.00332588	0.219096	0.244736	0.191783	0.686484	0.0798186	0.00549016	-6.98247e-07	-0.00516315	0.116158	0.0486506	-0.320919	0.0512165	0.236317	-0.237295		IL36G	cytokine	4.13133e-07	3.35842e-05	-0.00578023	0.0672364	0.16175	0.0272635	-0.0284803	0.0586304	0	0	0.00286014	0	0.0314108	0	0	0	0	0	0	0	0
TBK1	Gordonetal	8.54906e-06	-0.000791815	0.0790945	0.14487	-0.121294	-0.0985786	-0.0198357	0.456554	-4.06214e-06	0.000886128	0.119883	0.100639	0.287587	-0.213704	0.0285978	0.398543	1.13961e-06	0.0724529	0.280129	0.778609	0.473726	0.277469	0.970288	0.583738		IL6	cytokine	1.05986	1.04673	0.139138	1.23065	-0.15391	0.226825	1.05403	1.86883	1.57812e-06	0.000233612	0.0368174	0.329289	0.0194753	0.0937051	0.0916422	0.294716	2.29412e-06	0.0172011	0.0130024	0.286544	-0.0715121
BRD4	Gordonetal	3.43727e-06	-0.000600066	-0.100159	0.0194623	-0.157414	-0.185371	-0.404636	0.0325801	-1.16227e-07	-2.88701e-05	0.0821794	0.234214	0.078122	-0.128596	-0.373646	0.0680366	9.92584e-07	0.00442203	0.115277	1.02897	-0.178008	-0.0804832	-0.403366	-0.391065		INHBA	cytokine	1.50583e-06	0.000504077	0.16819	1.14148	0.0980554	-0.115382	-0.115458	-0.331033	1.50092e-06	0.000564746	0.0744846	0.876364	-0.0165887	-0.2671	-0.161671	-0.283894	-3.88494e-07	0.00162526	0.0276381	0.0579356	0.438575
GRIPAP1	Gordonetal	9.21633e-06	-0.00220261	-0.326503	-0.410819	-0.558296	-0.458791	-0.354491	-0.121464	1.27652e-07	-0.000673459	-0.105136	-0.46252	0.238365	0.2438	0.220601	0.153947	-4.83695e-06	-0.0606701	-0.503953	-0.98309	0.196589	-0.371231	0.204153	0.242215		LIF	cytokine	6.67569e-06	0.00115445	-0.00317747	0.0357684	0.72531	0.125997	0.328162	-0.187757	4.56425e-06	0.000731021	0.0449227	0.0852285	1.11295	0.455783	0.569965	-0.75334	-1.63413e-06	0.0138246	-0.219386	-0.19515	0.672456
PRKAR2A	Gordonetal	-1.47266e-07	0.00219962	0.162766	0.721774	0.46582	0.344301	-0.109531	-0.739479	-3.18174e-06	0.000917678	0.0900869	0.454861	0.888762	1.00432	0.393853	0.149842	1.03742e-06	0.0265964	0.10273	0.90752	1.52379	1.83258	1.28589	0.555228		LTB	cytokine	-2.55858e-07	-0.000235144	-0.0116256	-0.00688617	0.0923371	-0.067156	-0.0559323	0.166821	3.85199e-07	0.00029708	-0.00243968	0.0915764	-0.10708	-0.0291428	0.145108	0.129709	9.20225e-07	0.0062879	0.0413082	0.0780078	0.0592364
MOGS	Gordonetal	4.48252e-06	0.00168692	0.0863456	0.165283	0.743007	0.18453	-0.0894057	0.197388	-2.94547e-06	0.000728917	-0.0448178	0.0963681	-0.233835	-0.575606	-0.674015	-0.693303	-9.76543e-07	0.110565	-0.0344524	-0.456256	-0.834836	-1.14292	-1.24349	-1.19087		TNF	cytokine	-2.98971e-07	-0.000133752	-0.0272816	0.122908	-0.111237	0.320022	0.190511	0.338993	0	4.39023e-05	0.00286014	0	0	0.0387261	0	0	0	0	0	0	0.0333717
SCAP	Gordonetal	8.83273e-07	0.00375356	0.218074	0.296496	0.121958	-0.0768642	-0.435571	-0.341934	-6.41212e-07	-0.00190004	-0.08684	-0.129128	-0.241274	-0.438658	-0.279947	-0.376087	2.43767e-06	-0.0688597	-0.225386	-0.492935	-0.588496	-0.731636	-1.03409	-1.04861		TNFSF14	cytokine	5.94046e-07	0.000310847	-9.83039e-05	0.1725	-0.340088	-0.0830278	-0.138017	-0.0725829	0	0	0	0.0103138	0	0	0	0.0526779	-9.29471e-08	0.000860062	-0.00851992	-0.0211756	-0.027381
AATF	Gordonetal	-6.87284e-06	0.00227222	0.0569094	0.0884915	0.00797722	0.0846933	0.170888	-0.0718104	4.4821e-06	0.00112203	0.0815189	0.0947955	0.180082	0.0561873	-0.0521666	-0.112811	-2.37062e-06	-0.0210142	0.0232907	-0.154217	-0.139491	-0.0931143	-0.103344	-0.272026
BRD2	Gordonetal	-4.9221e-06	0.00586035	0.168762	0.351975	-0.311857	-0.0550393	-0.020066	0.299007	4.71778e-07	0.000655408	0.0174918	0.236742	-0.215539	-0.0604465	-0.390495	-0.200082	2.54562e-06	0.0177029	0.151981	0.206133	0.0971777	0.0202505	-0.508425	0.081106
FBN2	Gordonetal	2.40507e-06	0.00130381	0.0409394	0.385737	-0.0961532	-0.260512	-0.397867	0.0603012	6.11962e-07	0.000142394	0.00700778	0.0425319	-0.0389685	-0.0443382	0.0846707	0.0336499	-3.99908e-07	0.00623378	-0.00940721	0.0194323	-0.106427	-0.196305	-0.133693	-0.127037
AKAP8L	Gordonetal	2.30831e-06	0.00226922	0.438401	0.510485	-1.1273	-0.711257	-0.29954	-0.115464	4.57065e-06	0.00201505	0.145815	-0.0526617	-0.212679	-0.0422811	-0.198336	0.337769	4.4791e-06	0.0475599	0.836063	0.682927	-0.258192	0.362891	0.465653	0.417726
OS9	Gordonetal	6.46015e-07	0.00351621	0.310482	0.573185	0.0782585	0.0886636	-0.0213942	0.0124395	-7.55583e-07	0.00165007	0.102918	0.108582	0.133486	-0.0462132	-0.0648154	0.276617	-7.18211e-07	-0.0128359	-0.285859	-0.577843	0.382017	0.0184925	-0.311596	0.141508
SIGMAR1	Gordonetal	1.37976e-06	0.000663097	0.00976593	0.0105509	0.68184	0.499749	0.567551	0.529668	-6.63117e-07	9.97889e-05	-0.0864925	0.0259636	-0.391435	-0.0497235	0.0130759	-0.251083	1.23848e-07	0.022191	0.0298248	-0.11683	-0.194358	-1.03215	-1.14382	-0.0313995
MTCH1	Gordonetal	-4.43991e-06	4.52654e-05	0.0148112	-0.0109449	-0.146375	-0.283941	-0.544124	-0.346493	-6.01885e-06	-0.000594911	-0.0382479	0.376564	-0.145831	-0.0566491	-0.0704892	-0.0341389	1.51983e-07	0.0426693	0.166595	0.112811	-0.263676	-0.230871	-0.0719484	0.187544
LARP4B	Gordonetal	5.41939e-06	-0.0013771	0.0498118	0.203812	-0.204259	-0.270734	-0.206635	-0.124354	-1.3735e-06	-0.00166551	-0.0930795	-0.0697726	-0.20912	-0.0981926	-0.162568	-0.315839	-1.1625e-07	-0.031925	0.109099	0.438806	0.112029	0.56099	-0.0149136	-0.215939
RETREG3	Gordonetal	7.48338e-07	0.00112897	0.113663	0.180537	0.261392	-0.0756362	-0.135238	0.109401	-4.94948e-07	-0.00111722	-0.0412673	0.116229	-0.102872	-0.208114	-0.00409317	-0.124854	8.2553e-07	0.0264782	0.0303152	-0.0379703	0.220207	-0.220287	-0.978145	0.176153
ARL6IP6	Gordonetal	2.88277e-06	0.00401708	0.288404	0.518374	0.991893	0.982289	1.00203	0.6983	-2.46921e-06	0.000232714	-0.00522333	-0.164109	-0.516028	-0.68148	0.0744077	-0.315247	1.5566e-06	-0.116441	-0.664626	-1.15187	-0.512216	-1.84684	-0.493852	-0.424817
RBM28	Gordonetal	1.98041e-06	0.00192953	0.742695	1.13625	0.521607	0.467526	0.313	0.131119	2.31123e-06	0.00252266	0.842893	1.07953	0.465823	0.535547	0.125572	-0.155873	1.32387e-07	0.0241148	0.393122	1.17826	0.0502459	-0.0102131	0.447631	-0.289842
MRPS2	Gordonetal	-1.63547e-07	0.000596644	0.0332398	0.151506	0.511071	0.505574	0.496412	0.284777	2.58329e-07	-0.00269844	-0.000955277	0.0118712	-0.339129	-0.441989	-0.437957	-0.604454	1.15743e-07	-0.0490147	-0.0831559	-0.0350985	-0.999633	-1.38617	-1.37488	-1.2799
CEP112	Gordonetal	2.4699e-07	-0.000344264	-0.031596	-0.123395	-0.212856	0.107292	-0.621342	0.275989	0	4.39023e-05	0.00455243	0.0201098	0	0	0	0	-2.00143e-07	-0.0075605	-0.00733376	-0.0635202	-0.0819946	-0.0670827	-0.0468316	-0.0435858
LARP1	Gordonetal	1.57327e-06	-0.00472562	-0.0197368	0.270655	0.165266	-0.125635	0.0431676	-0.0146552	1.35303e-06	0.00146621	0.229987	0.795107	1.02349	0.644548	0.922781	0.628002	-4.28386e-07	0.0494674	0.184252	1.1883	0.621263	1.34825	1.61344	0.310828
INHBE	Gordonetal	1.92971e-07	-0.000240597	0.0323657	-0.158104	0.0530099	-0.0941259	-0.283008	-0.222472	-3.0136e-08	2.61458e-06	0.0103378	-0.0115185	-0.0504195	-0.0292814	-0.00232473	-0.0349877	0	0	0	0	0	0.0836809	0.0856208	0
AGPS	Gordonetal	5.11133e-06	-0.000604858	-0.0202192	-0.274232	0.813073	0.735798	0.435781	-0.105793	-6.66494e-07	0.000878489	0.0486281	-0.0402817	1.11739	0.974888	0.642707	-0.0738594	-1.66805e-06	-0.0231222	-0.120983	-0.602648	0.928099	0.918399	0.409464	0.1121
MRPS25	Gordonetal	-3.09349e-06	-0.000398739	0.0248721	0.379735	0.223387	0.341993	0.28402	-0.054982	1.32702e-06	0.000664823	0.00916724	0.301489	-0.26347	-0.0103337	-0.260299	-0.781009	-7.53781e-07	-0.00705858	-0.0307041	0.300285	-0.228985	0.0527132	-0.345862	-0.0631987
F2RL1	Gordonetal	2.94948e-06	0.0019531	0.867046	1.49922	0.357632	-0.0358911	-0.28515	-0.36982	-3.37593e-07	0.00588473	0.733902	1.32666	-1.15371	-1.76008	-2.11652	-1.73221	3.54863e-06	0.474439	1.29618	1.76171	0.232943	-0.31761	-0.515578	-0.532896
MFGE8	Gordonetal	4.50377e-06	0.000980688	-0.00316593	-0.00033028	-0.10624	-0.240951	-0.650138	-0.138817	-1.09282e-05	0.000236644	-0.024374	-0.0305955	-1.62727	-1.5226	-1.58487	-1.08837	-6.1463e-07	-0.0358418	-0.464155	-0.557177	-0.55962	-1.78397	-2.32086	-0.911606
SLC9A3R1	Gordonetal	-3.52339e-05	-0.0020606	0.00196032	0.0627285	-0.358031	-0.393866	-0.403001	-0.745798	-6.83261e-06	-0.0020215	-0.35193	-0.689485	-0.949089	-0.876327	-0.563554	-0.638545	-1.82679e-06	0.00215645	-0.113054	-0.356928	-0.370628	-0.158335	-0.0495232	-0.355139
CWC27	Gordonetal	-1.66065e-06	-0.000818974	-0.0644058	-0.204594	-0.743546	-0.556854	-0.589052	-0.381316	1.98601e-06	-0.000357187	0.0495889	0.00381079	0.41511	0.203557	0.115613	0.062702	2.26039e-06	-0.0429423	-0.0515052	-0.353326	0.451245	-0.149454	0.348282	0.554059
CYB5B	Gordonetal	3.09331e-06	-0.00116928	0.0116587	0.197633	0.17625	0.385924	0.24342	-0.0812673	-8.91419e-06	-0.00209184	-0.234492	-0.405089	0.425983	0.379541	0.665904	0.320372	-2.50637e-06	-0.0980277	-0.018943	-0.136138	1.03206	0.428486	0.531698	1.01138
MAP7D1	Gordonetal	4.37384e-06	-0.000790889	-0.193051	-0.627503	-0.537417	-0.492507	-0.215764	-0.33287	3.51213e-06	-0.00074264	-0.163419	-0.533001	1.23099	1.51898	1.2511	1.15881	1.67507e-06	-0.0504411	0.0682661	-0.361354	0.586984	0.285087	0.377547	0.924654
IDE	Gordonetal	7.38815e-06	0.00701258	0.455504	0.80755	1.33972	0.921406	0.875983	0.226566	1.93372e-06	0.000190042	-0.00306238	0.0816477	0.0299507	-0.187446	-0.600393	-0.99824	6.5269e-07	0.0516067	0.148655	0.0893568	0.0886369	0.210222	0.132537	-1.3045
PMPCA	Gordonetal	6.27972e-07	0.00243331	0.189773	0.145032	0.349786	0.266307	0.186584	-0.516219	1.34768e-06	0.00262349	0.144336	0.0743553	-0.176023	-0.385517	-0.496348	-0.335778	-2.39907e-07	-0.0888439	-0.158896	-0.29918	0.0548829	0.0585992	-0.296729	-0.141808
GGH	Gordonetal	1.30449e-06	0.00164432	0.231752	0.211784	0.447146	0.3861	0.233763	-0.39301	-1.11118e-05	0.00116057	-0.0316006	-0.205194	-1.74885	-1.76048	-2.23264	-1.89921	-5.57427e-06	0.0494131	0.0783661	0.630001	-0.825364	-0.459674	-0.152611	-1.54384
QSOX2	Gordonetal	-1.30918e-06	0.00249765	0.447953	0.709788	-0.0393725	-0.37436	-0.22677	-0.603547	-7.65235e-07	0.000766945	0.0412501	0.0762913	-0.84935	-1.40307	-1.14223	-1.40264	3.85838e-06	0.038642	0.115873	0.312182	0.443874	-0.182524	-0.413825	-0.0509102
GNG5	Gordonetal	-2.07826e-06	-0.000394252	0.101418	0.150788	1.56242	1.50035	1.64366	1.19942	1.04409e-05	-0.00205462	-0.116037	-0.167421	-0.273163	-0.578115	-0.0867093	-0.294096	-1.08893e-06	-0.0917976	-0.215262	-0.566384	-0.0706264	-0.912149	-0.443573	0.0424322
PKP2	Gordonetal	2.62195e-06	0.000840615	0.0596382	0.00653669	-0.185617	-0.374373	-0.261214	-0.483869	6.05599e-06	0.00259545	0.0699385	-0.286652	-0.755459	-0.821147	-0.790896	-0.670035	2.46501e-06	0.783701	0.918403	0.666164	-0.60175	-0.688395	-0.154673	-0.739461
PMPCB	Gordonetal	-1.29506e-06	0.00082495	0.0821025	0.0305475	0.240359	0.388605	0.649799	0.0338643	-1.92613e-06	0.00282357	0.173713	-0.147097	-0.329697	-1.26398	-0.712307	-0.753726	-1.32024e-08	-0.0538525	-0.22696	-0.490436	-0.0170976	-0.164194	-0.364322	-0.201431
RRP9	Gordonetal	-4.88417e-06	0.000107988	-0.000957881	0.491562	0.821022	0.955484	1.23742	0.0435372	-1.07289e-06	-0.00171948	-0.0463571	0.625389	0.609576	0.971861	0.820104	0.142791	-7.62728e-07	-0.0189365	-0.0281991	0.378448	0.712767	1.28857	0.559115	0.161932
NIN	Gordonetal	-1.02348e-06	-0.00524237	-0.733097	-1.34698	-0.969575	-1.3394	-0.979077	-0.727499	-1.36903e-06	-0.000417287	-0.0366444	-0.205519	0.0745298	-0.0196734	0.120202	-0.253816	9.39494e-07	0.00965628	0.0408925	-0.0977496	0.327966	0.588803	-0.0270949	0.452034
CUL2	Gordonetal	8.20206e-06	0.00246153	0.207565	0.374737	0.384937	0.484862	0.358891	0.536776	-1.80056e-06	0.000501568	0.0634975	0.121296	-0.330422	-0.524598	-0.968743	-0.296308	8.01578e-07	0.032541	0.600933	0.735439	-0.208946	-0.028792	0.0590317	0.0897481
ADAM9	Gordonetal	4.3819e-05	-0.00112554	0.10548	0.0207967	-0.297061	-0.566476	-0.701957	-0.430398	8.65545e-07	0.00110529	0.102085	0.0576799	-0.469461	-1.11427	-1.12017	-0.834462	4.86072e-07	-0.00232149	-0.171864	-0.332103	0.0458927	-0.566135	-0.842764	-0.483896
TMEM39B	Gordonetal	-4.47818e-07	7.13658e-05	0.0560256	0.15278	1.07031	0.890046	0.560882	0.823569	5.42719e-08	0.000839415	0.0524131	0.390462	0.0446251	-0.021784	0.011521	-0.0487856	4.47245e-07	-0.015854	-0.239704	-0.023246	-0.0929768	-0.500201	-0.728549	-0.254238
RAB8A	Gordonetal	-9.38558e-07	0.000612923	0.110322	0.281013	0.015407	0.211921	0.398566	0.740035	-2.93401e-06	0.001364	0.130509	0.0725842	0.521263	0.644977	0.427962	0.335926	-2.48486e-06	-0.0626686	-0.107349	0.0320296	0.413547	0.678235	0.267239	0.266052
CYB5R3	Gordonetal	-3.41042e-06	0.0010263	0.008089	-0.0032961	0.258186	0.26496	0.472665	0.328652	5.87055e-07	0.00114167	0.0703905	-0.0114397	-0.428447	-0.562096	-0.102844	0.0486354	-3.10353e-06	-0.474244	-0.817913	-0.980517	-1.04512	-1.68868	-1.76039	-0.411475
GPAA1	Gordonetal	3.17836e-06	0.00146567	0.109549	0.111412	0.361373	0.0352898	0.177349	0.0725077	-2.61197e-06	0.00991736	-0.0660052	-0.124791	-0.399623	-0.309531	-0.309769	-0.609463	4.55197e-06	0.0800426	0.165944	0.429776	0.17442	0.0944835	-0.041373	-0.241763
TM2D3	Gordonetal	-1.41447e-06	0.000708829	0.200309	0.418267	0.448164	0.280082	0.517117	0.392861	-1.9525e-06	-0.000972307	0.0101442	0.163159	-0.586392	-0.579432	-0.554942	-0.566889	-1.99143e-06	-0.0645901	-0.380749	-0.31389	-0.121846	-1.16315	-0.720815	-0.0820245
COMT	Gordonetal	-2.65023e-06	-0.000968287	0.0157559	0.175533	1.04413	1.19223	1.05874	1.1241	-1.60185e-06	-0.000467507	-0.0268797	0.0302809	0.113209	0.390395	0.455894	0.205465	-4.64724e-06	-0.0138908	-0.281566	-0.474109	-0.820029	-0.754507	-0.819693	-0.721602
SLC30A9	Gordonetal	-2.04552e-06	-0.000238829	-0.0489153	-0.22922	-0.430773	-0.632498	-0.610339	-0.794078	-1.66096e-06	-0.000509851	-0.00428462	-0.0940338	-0.235126	-0.700905	-0.440963	-0.433712	6.35376e-07	0.00930373	-0.0503842	-0.152704	0.390092	-0.16564	-0.240064	0.0801015
PLD3	Gordonetal	-1.07349e-06	0.00027902	-0.0331688	-0.0486619	-0.217787	-0.308977	-0.182405	-0.0189972	-1.14393e-05	-0.000757984	0.0305214	0.239012	-1.19433	-1.10286	-0.786722	-0.679285	-2.15111e-06	0.000463744	-0.106838	-0.0547778	-1.50727	-2.18566	-2.18842	-1.32119
CHPF	Gordonetal	-8.59267e-06	-0.000455888	-0.197259	-0.485452	-0.494302	-0.899743	-0.688234	-0.28523	-1.04091e-06	-0.000843562	-0.0570287	-0.388486	-0.527858	-0.582049	-0.115899	-0.0647105	5.64763e-07	0.100799	0.18652	0.207888	-0.323107	0.031348	-0.06299	0.00256417
SRP19	Gordonetal	2.81948e-06	0.00168244	0.262007	0.449264	0.598149	0.887794	0.547109	0.328612	-4.24146e-06	-0.00105272	0.0365782	-0.198781	0.845802	0.183384	0.228395	0.333637	-2.89839e-06	-0.0166685	-0.025383	0.10034	0.311253	-0.277275	-0.297039	0.159043
FKBP7	Gordonetal	2.51168e-07	-0.000655424	-0.0236514	0.152586	-0.281688	-0.0879519	-0.164332	-0.106656	-7.57994e-08	-0.000182324	0.0519988	0.145123	-0.404056	-0.421765	-0.367391	-0.248087	-1.14582e-06	-0.0104469	-0.0894281	0.076113	-0.0676144	-0.262326	-0.0666073	0.132784
DDX10	Gordonetal	1.92029e-06	0.00159069	0.241249	0.954302	0.255047	0.421741	0.645791	0.0872606	1.81128e-06	0.000742557	0.0449827	0.629783	0.450658	0.0731642	-0.075209	-0.112285	1.93806e-06	0.0522286	0.159517	1.0596	0.920757	1.05367	0.557524	0.464372
ATP6V1A	Gordonetal	-1.77108e-07	0.0018534	0.140289	0.186466	0.394763	0.296947	0.191412	-0.0177837	1.86873e-06	0.000625042	0.0073473	-0.0603479	-0.591527	-0.581655	-1.18559	-0.675138	-4.85795e-07	-0.0465762	-0.135561	-0.352345	-0.388362	-0.483971	-0.339152	-0.577028
AAR2	Gordonetal	2.88386e-06	0.00315396	0.542671	1.17478	0.643999	0.366909	0.34777	0.210972	5.51201e-06	0.00360939	0.530239	0.828573	0.167125	0.201251	0.235327	-0.151855	-4.4708e-07	0.05125	0.172502	0.342393	-0.487417	-0.816344	-0.436497	-0.45404
SELENOS	Gordonetal	-1.11343e-05	-0.00071114	0.173255	0.54514	-0.294267	-0.154234	-0.101219	-0.745629	-1.8417e-06	0.00115416	0.123369	0.6777	0.547045	0.842919	0.991669	0.189085	-2.4609e-07	0.00692907	0.149649	0.436879	0.578846	0.904807	1.01956	0.318349
NAT14	Gordonetal	6.8337e-07	-0.000515926	0.0101984	0.00451708	0.703882	0.830267	0.39251	0.604052	-3.74843e-06	0.000585539	-0.0390967	-0.130984	-0.347033	-0.029817	0.193223	0.207916	-5.00642e-07	0.0754967	-0.23937	-0.392466	-0.0705807	-0.545184	-0.77849	0.307196
MYCBP2	Gordonetal	1.17478e-05	0.0063826	0.0765602	-0.126198	0.0179855	-0.379312	-0.132548	1.01462	1.77031e-06	0.00034171	0.0730299	0.158964	0.355817	0.200967	0.122254	0.240948	6.17425e-07	0.0481666	0.106559	0.0531553	0.123172	0.310196	0.539646	0.19234
ERC1	Gordonetal	9.53165e-07	0.000647786	-0.0664805	-0.148335	0.193235	0.293741	0.269936	0.664476	1.20219e-07	0.000361556	-0.000124023	-0.0302476	0.430057	0.207187	-0.0765076	0.210018	5.18938e-07	-0.0188422	0.0544047	-0.257154	-0.143428	-0.00574876	0.273452	-0.238793
DCAF7	Gordonetal	1.91768e-06	-0.000802695	-0.0828819	0.00228643	-0.497739	-0.321046	-0.494632	-0.588642	-4.71483e-06	-0.000458745	-0.104027	-0.0898188	-0.577436	-0.397999	-0.546437	-0.491521	3.50295e-07	-0.0535724	-0.427828	-0.699456	-0.30941	-0.836474	-0.627381	-0.278994
FBLN5	Gordonetal	-4.95036e-07	0.000849696	0.0916645	0.397157	-0.165856	-0.0613927	-0.268259	-0.196604	-1.95315e-07	7.44835e-05	-0.0024343	-0.0385011	-0.0764676	-0.0868913	-0.0681607	-0.0509321	4.42828e-07	-0.0012069	-0.00743915	-0.0276224	-0.0634871	-0.0520127	-0.0393557	-0.0338054
CSDE1	Gordonetal	-1.58021e-05	-0.000906631	0.0520818	0.0761814	-0.043769	-0.0694775	-0.131343	-0.284898	5.83415e-06	-0.000289328	0.108566	0.150242	0.0188191	-0.139739	-0.274725	-0.280689	-2.58706e-06	-0.0459141	0.0891324	0.213605	-0.087405	0.0867463	0.137997	-0.584454
ELOC	Gordonetal	5.79242e-06	0.00065143	0.139018	0.394761	0.745884	0.988041	0.941214	0.377793	-5.99953e-07	-6.45035e-05	-0.00265716	-0.01054	-0.393051	-0.47241	-0.270741	-0.25329	-1.04506e-06	-0.0300416	-0.0785831	0.0438208	-0.192731	-0.177433	-0.167024	-0.363077
RAB14	Gordonetal	2.99896e-06	0.000998612	0.204932	0.55302	0.399351	0.36195	0.24082	0.29106	4.94635e-08	0.000498934	-0.0106571	0.163954	1.1972	1.20065	0.957065	0.583026	-1.92611e-06	-0.0447298	0.038131	0.329267	0.175526	-0.190539	-0.267486	-0.202253
BZW2	Gordonetal	9.46753e-06	0.000386331	0.0452677	0.276398	0.23309	0.283305	0.340044	-0.027368	-1.81977e-06	0.00124572	0.0917818	0.0658821	-0.839956	-0.75701	-0.773046	-0.762011	-2.66163e-06	0.00518602	-0.133821	-0.145353	-0.256808	-0.250829	-0.142751	-0.412342
VPS11	Gordonetal	4.38306e-06	0.0035777	0.128951	0.218518	0.0237517	0.322008	0.323385	-0.00634651	1.44703e-07	0.000222085	-0.00683085	-0.0682412	0.0805569	0.23647	-0.110062	0.177361	-2.3096e-06	-0.0315984	0.0483536	-0.232807	0.0311267	-0.111573	-0.352684	-0.102076
CIT	Gordonetal	4.38327e-06	0.00228149	-0.0869375	-0.42404	-0.988251	-0.710886	-1.01967	-0.809434	2.29732e-06	0.000950661	-0.000956187	-0.805206	-0.692725	-0.754792	-1.37896	-0.935028	3.43242e-07	0.672475	0.692884	0.654287	-0.634925	-0.0584609	-0.237822	-0.429326
SLC30A6	Gordonetal	3.54863e-06	0.00247644	0.317874	0.890317	0.660909	0.372727	0.193743	-0.0301729	2.35404e-06	0.00155846	0.0443788	0.539699	-0.0652313	-0.418736	-0.493986	-0.188319	2.47155e-06	-0.000161008	-0.0268252	0.00639671	0.649573	-0.175371	-0.451775	-0.0466747
ZC3H18	Gordonetal	-1.24865e-06	-0.00368093	-0.316708	-0.252051	-0.0911461	0.0815026	0.381842	0.254815	1.474e-06	-0.000433205	-0.000592053	0.58958	1.49812	1.54417	0.919673	1.53666	4.42137e-06	0.0111482	0.0668082	0.414124	0.693525	1.23361	0.956887	0.42237
SLC44A2	Gordonetal	6.91166e-06	0.00305481	0.170256	0.224758	0.716646	0.417309	0.55679	0.820912	-3.84861e-06	0.00147001	0.0586718	0.141053	-0.370649	-0.0489773	-0.0435565	0.0119683	-1.4511e-06	0.0746165	0.0467538	-0.0256112	0.118879	-0.00441712	0.224618	0.207914
ETFA	Gordonetal	1.03487e-05	-0.00031354	0.0776295	0.067429	0.117205	0.305836	0.196433	-0.251261	-4.48637e-06	-0.000751945	-0.00895972	-0.0587471	-0.19066	-0.351717	-0.399406	-0.506202	3.81814e-07	-0.247357	-0.347238	-0.84532	0.0232662	-0.737	-0.309854	-0.135653
GGCX	Gordonetal	1.63168e-06	0.00292686	0.115845	0.277842	0.0753425	-0.0392462	-0.326578	-0.248532	-4.27707e-06	-8.19854e-05	-0.00191271	0.0951355	-0.273109	-0.799933	-1.22529	-0.480321	-1.92916e-08	0.0413572	-0.044218	-0.246793	-0.0293356	-0.240893	-1.07216	-0.649092
PSMD8	Gordonetal	-5.43692e-06	0.000549313	0.117916	0.378204	1.2907	1.54625	1.17588	0.659071	-7.98197e-06	-0.0017851	-0.175903	-0.201444	0.547637	1.10964	1.03397	0.277185	-3.77639e-06	-0.166799	-0.351583	-0.197967	0.510811	0.424093	0.256627	0.670815
REEP5	Gordonetal	1.85144e-06	0.000624397	0.0533361	0.0450544	1.17394	1.22821	1.11377	0.718777	-5.61261e-06	-0.0009721	-0.0874125	-0.00453691	-0.23358	-0.0657537	-0.0741534	-0.344283	-1.30563e-06	-0.0871082	-0.262088	-0.239678	-0.456736	-1.27082	-1.05001	-0.599301
SLC30A7	Gordonetal	-4.35402e-06	0.0027469	0.324849	0.71487	0.508523	0.141169	0.0462306	-0.0531899	-4.32701e-06	0.00101326	0.0292576	0.170233	-0.270841	-0.40933	-0.582211	-0.513396	-1.02113e-06	-0.0228508	-0.0125052	-0.0241235	0.332527	0.704856	-0.0569773	-0.22911
TUBGCP3	Gordonetal	5.50446e-06	0.000661986	0.0630606	0.0625351	-0.499573	-0.0765279	-0.36241	-0.441208	-1.61828e-06	0.000235862	0.0361458	0.044489	0.024582	0.109854	-0.107733	0.00766806	1.2686e-07	0.0110571	0.0293721	0.029177	-0.0658888	0.0510702	0.108353	0.0360871
REEP6	Gordonetal	-5.94352e-06	-0.00124377	-0.230255	-0.346646	-0.188022	-0.3269	-0.511655	-0.209976	-4.9893e-06	-0.00135268	-0.0783248	-0.263947	-2.23987	-2.00467	-1.6845	-1.06858	3.63583e-06	0.559128	0.630851	0.556093	-1.85146	-2.28625	-1.56733	-1.13902
INTS4	Gordonetal	4.52735e-06	0.00173102	0.129956	0.338068	0.771364	1.09828	1.12909	0.339306	7.56436e-08	-0.000230417	-0.00458371	-0.186225	0.0795568	0.137572	-0.210852	-0.201143	1.92068e-06	-0.000739247	0.0560934	-0.0477974	0.362375	0.43753	-0.075278	-0.0924646
RTN4	Gordonetal	-9.32882e-06	0.000183962	0.0448602	-0.0610402	0.50033	0.460803	0.443873	0.306561	-7.97611e-06	0.00279746	0.156953	-0.188329	0.4667	-0.273462	-0.165003	-0.196318	1.87097e-07	0.00114948	-0.0929272	-0.410173	0.325811	-0.639568	-0.761875	0.0614967
FAM8A1	Gordonetal	1.59441e-06	0.00123611	0.0948503	0.0476648	-0.5852	-0.743367	-0.961152	-0.951342	-8.41186e-07	0.00047216	-0.00223938	-0.251648	-0.174237	-0.0949736	0.103092	0.304456	2.17887e-06	0.0133605	-0.029606	-0.159865	0.437772	0.140374	0.0344129	-0.0240649
CSNK2A2	Gordonetal	-2.02577e-05	-0.0026612	-0.197676	-0.473625	-0.436679	-0.359353	-0.25458	-0.289132	1.51125e-05	0.00357069	0.325971	0.333854	-0.53027	-0.809312	-1.11566	-0.541621	1.47639e-06	0.118206	0.560683	0.600519	-0.378631	-0.236692	-0.538361	-0.450835
CSNK2B	Gordonetal	-1.94581e-06	-0.000397306	-0.00204886	0.21951	0.548606	0.733519	0.855442	0.396622	-4.36125e-06	-0.000553194	0.0640189	0.1528	-0.0286562	-0.0601753	0.181942	0.138119	4.8388e-05	-0.0501586	-0.00858043	-0.0708862	0.307211	0.253372	0.228366	0.464771
G3BP1	Gordonetal	1.23673e-05	0.349704	0.958818	1.57059	0.596821	0.604017	0.469432	-0.0228805	5.81147e-06	0.00469206	0.845731	1.15417	0.907015	0.552712	-0.0827711	-0.20444	-3.87586e-06	0.0356004	0.349369	1.05493	0.694833	0.861448	0.733432	0.0553616
PABPC4	Gordonetal	-7.55765e-06	-0.00282801	-0.0219239	0.0845092	0.0123008	0.231075	0.0671789	-0.498509	7.18073e-06	0.797737	0.834316	1.04125	-0.0597976	-0.0864568	-0.352494	-0.710138	2.02784e-06	0.0431025	0.432669	0.454386	-1.21839	-0.749709	-0.399958	-1.33069
FAM98A	Gordonetal	6.25682e-06	0.00208747	0.261442	0.970844	0.788635	0.69952	0.581334	0.245378	3.35464e-06	0.00164444	0.533031	1.07124	0.852905	0.474623	-0.0169999	0.516349	7.47305e-07	0.0551168	0.674149	1.3011	0.670744	0.990758	0.671694	0.0603703
UPF1	Gordonetal	2.42154e-06	0.00102342	0.0843588	0.323922	-0.257933	0.107587	-0.148203	0.0778051	1.71082e-06	0.000241494	0.0264837	0.198865	-0.310685	-0.0788604	-0.566176	-0.436123	1.94567e-06	0.106525	0.357121	0.749184	-0.19761	0.333075	-0.0531528	-0.0945853
MOV10	Gordonetal	1.14298e-06	0.00104697	0.165639	0.165795	0.974554	1.12375	1.55431	2.52429	1.46529e-06	0.000849709	0.0703371	-0.0869931	0.310824	0.262333	0.47439	1.56707	2.96899e-06	0.0798405	0.19957	0.10205	0.295729	0.411881	1.78869	1.645
G3BP2	Gordonetal	7.12738e-06	0.00214402	0.308918	0.553939	0.0702683	0.0650011	0.0356833	-0.252047	5.81137e-06	0.00553354	0.535825	0.470955	-0.496501	-0.890095	-0.852987	-0.945749	-6.51744e-06	0.0579919	0.248666	0.513976	-0.379819	-0.345714	-0.915482	-0.414814
RPL36	Gordonetal	-4.72877e-06	-0.000464834	0.0673288	0.117831	1.52262	1.96925	2.03791	2.12395	2.78197e-06	-0.000752122	-0.0329232	0.00877131	0.206642	0.288564	0.750212	0.384357	-2.03343e-06	-0.0207893	-0.195903	-0.323196	-0.247017	-1.04352	-0.717413	0.011549
GOLGA7	Gordonetal	-2.13039e-06	0.00143456	0.0691748	0.233976	-0.190676	-0.119556	-0.0585146	-0.311619	-3.54177e-06	-0.000416288	0.0220585	0.0721042	0.22251	0.291441	0.4017	0.442421	2.33301e-06	-0.0355887	0.0684907	0.0866051	0.07067	0.102235	0.0712638	0.15589
ZDHHC5	Gordonetal	1.63235e-05	0.000579074	0.226846	0.327125	0.0982266	-0.0188691	-0.031449	0.0152176	1.50675e-06	-0.000223126	0.0377406	0.406927	0.0889651	-0.138486	-0.204929	-0.0323018	1.49883e-06	-0.0248113	0.0208594	0.589306	-0.18515	-0.49621	-0.486777	-0.058211
AP2A2	Gordonetal	5.64985e-06	-0.000105139	-0.0628807	-0.326195	-0.678842	-0.721871	-0.924384	-1.02182	-8.82347e-07	-0.000714525	-0.0404377	-0.358057	-0.285711	-0.503437	-0.464416	-0.484423	7.39068e-07	0.0698201	0.156955	-0.0654859	-0.387055	-0.128086	-0.248175	-0.674702
GFER	Gordonetal	-5.48131e-06	-0.00198356	-0.0287713	-0.202993	-0.170926	-0.159863	-0.296285	0.244775	-2.60933e-07	-0.000930348	-0.0597005	0.0784834	-0.146337	0.197761	0.581253	0.176259	1.22978e-06	-0.0403891	-0.0786201	-0.182884	-0.441733	-0.485615	-0.22605	0.0697432
ERGIC1	Gordonetal	3.91112e-07	-0.000331683	-0.0256656	-0.010891	0.206188	0.0292076	0.198101	0.319803	-6.27359e-06	0.00486724	0.423756	0.624784	0.372573	0.686802	0.642283	0.802006	1.75569e-06	0.437878	0.605128	0.701992	1.00612	0.947498	1.03998	1.06798
AP2M1	Gordonetal	-5.97343e-05	-0.00113718	-0.0558775	0.0340815	0.223939	0.441382	0.156502	-0.311811	-9.1774e-07	-0.00192515	-0.102466	0.0830127	-0.0752037	-0.101199	-0.243889	-0.294683	-4.23281e-06	-0.342045	-0.502772	-0.798696	-0.2098	-0.884357	-0.922501	-0.14579
GRPEL1	Gordonetal	-2.25985e-06	0.00384304	0.735003	1.14437	-0.079868	-0.119827	0.152471	-0.722727	6.01231e-05	0.00159812	0.460651	0.793507	0.287517	0.0453625	0.242659	0.226972	-2.0728e-06	-0.0642083	-0.0128077	0.0536682	-0.0067828	-0.322936	-0.589953	0.532661
TBCA	Gordonetal	-3.84305e-06	-0.001609	0.0300869	0.0370244	0.558739	0.851664	0.921753	0.413561	-7.1924e-06	0.000832608	0.157855	0.493065	-0.561639	-0.823661	-0.696665	-0.483149	-6.23883e-06	-0.132069	-0.155476	-0.812272	-0.599687	-0.566724	-0.657087	-0.399158
SBNO1	Gordonetal	8.23034e-06	-0.00160049	-0.0435823	-0.0675616	-0.647575	-0.715668	-0.815579	-0.822007	-7.38429e-07	0.000623318	0.088889	0.182444	-0.427142	-0.678005	-1.14934	-0.633468	-9.14792e-07	0.182733	0.559244	1.00538	0.0510866	0.629676	1.12336	-0.00999369
BCKDK	Gordonetal	8.37265e-06	0.00068575	0.00347001	0.0913672	0.129861	0.184237	0.096604	-0.108547	-2.33412e-08	-0.000181215	0.0190264	0.200396	0.12053	0.135172	0.330834	0.244787	-3.82282e-06	-0.162736	-0.65695	-0.612856	-0.573884	-0.921092	-0.312155	-0.394023
UBAP2L	Gordonetal	7.52974e-06	-2.40473e-05	0.123183	0.402157	0.50656	0.7987	0.704621	1.00231	4.11928e-06	0.00257988	0.188141	0.28877	0.380977	0.396702	-0.0575092	-0.029568	-3.03138e-06	0.0590806	0.267404	0.846384	-0.273142	0.259846	0.222814	-0.97082
TYSND1	Gordonetal	4.53378e-06	0.00216043	0.116714	0.358405	0.226483	-0.175654	-0.179221	-0.488321	3.01393e-06	0.00121316	0.00394443	0.107212	0.12849	0.288718	0.0816657	-0.00460042	-7.86018e-07	-0.0132783	0.0354231	0.0480514	-0.398057	0.309849	-0.0940468	-0.453895
PDZD11	Gordonetal	-6.64811e-06	-0.00202946	-0.117278	0.0320818	0.318419	0.430392	0.423055	-0.058138	-2.03778e-06	-0.00132886	-0.0843228	0.115375	0.718627	0.594479	0.717897	0.968997	-1.65194e-06	-0.0243728	-0.0905649	-0.0600418	0.210202	0.494425	0.776929	0.860654
CRTC3	Gordonetal	1.0663e-06	-0.000218001	-0.108547	-0.724343	-0.772337	-0.897916	-0.792908	-0.235002	-3.19053e-08	9.48731e-05	-0.0230259	-0.279216	0.333363	1.1087	1.16551	1.91852	1.30895e-06	0.0341308	0.147876	0.124428	-0.173628	0.254409	0.306709	0.328964
ZC3H7A	Gordonetal	-2.69921e-06	0.000279732	0.0742543	0.0630342	-1.17517	-0.9757	-1.07282	-1.15311	5.0326e-06	0.00223069	0.491912	0.257069	-0.419185	-0.816877	-0.676828	-0.936022	-4.85617e-06	0.0350346	0.362307	0.621267	-0.542967	-0.460334	-0.147129	-0.744726
RBM41	Gordonetal	-2.75786e-07	-0.00604316	-0.417239	-0.560817	-0.19767	-0.254296	-0.270247	-0.0946403	-3.32872e-07	0.000409153	-0.0340617	-0.0340978	0.795668	0.712857	0.489113	0.435612	-1.5396e-06	-0.0225115	-0.18959	-0.163922	0.107425	-0.290024	-0.384455	0.207855
TCF12	Gordonetal	3.75713e-06	-0.00023871	-0.316319	-0.4467	0.336868	0.167541	0.119945	0.270785	-2.32319e-06	-0.000303649	-0.0995767	-0.0101945	0.381128	0.339621	0.25041	0.117884	5.90088e-08	-0.0492383	-0.189374	-0.465913	0.429674	0.0748138	0.0839601	0.141595
PPIL3	Gordonetal	-6.0743e-06	-0.000199464	0.0685246	0.234668	-0.476787	-0.0159232	-0.201765	0.0610013	5.01876e-07	-0.000365905	-0.0203481	0.00850199	-0.174555	-0.026488	-0.480127	0.138894	3.23435e-07	0.00909936	-0.0183356	-0.0155543	0.671839	0.509657	0.463688	0.214405
TBKBP1	Gordonetal	1.09202e-06	-0.00165771	-0.548862	-1.2204	-1.32721	-1.3344	-0.984608	-0.0164706	-3.08149e-06	-0.000558524	-0.0594002	-1.32931	0.0430088	-0.114522	-0.274138	0.207769	-2.66357e-06	-0.0370228	-0.296245	-0.767643	-1.78958	-0.137267	-0.413013	-0.376914
HSBP1	Gordonetal	2.83971e-06	0.0010993	0.126407	0.292396	0.722144	0.844717	0.698609	0.62564	-5.43407e-06	-0.00263024	-0.171197	-0.170498	0.124107	0.402461	0.214591	0.140538	1.8888e-06	-0.0048192	0.112985	0.280782	0.0812374	0.882864	0.651459	0.0564935
PRKACA	Gordonetal	8.16208e-07	-0.00112679	-0.14104	-0.35605	-0.530259	-0.510277	-0.59844	-0.955746	-2.72489e-06	-0.00127858	-0.0938448	-0.0920686	0.00456678	-0.0966076	-0.16796	-0.386056	1.35231e-05	0.0995888	0.118858	0.176078	0.511876	0.120258	0.0632909	0.203103
RDX	Gordonetal	-2.38933e-06	-0.00125969	0.0161204	0.158358	-0.0699694	-0.0930787	-0.224022	-0.390666	3.90576e-07	0.00229436	0.0992741	0.302404	0.333075	-0.154602	-0.23817	-0.0519377	8.30198e-07	0.0305418	0.371118	0.446552	0.491385	1.08118	1.41209	0.110276
TLE1	Gordonetal	5.76723e-07	0.000161546	0.0571751	0.302978	-0.159654	0.113783	0.103584	0.537842	1.27224e-06	0.000486028	0.273426	1.0627	-0.040607	0.318573	-0.0959773	0.192644	1.92987e-06	-0.0152402	0.00348479	0.217984	0.127429	0.334666	-0.0208273	0.165411
TLE3	Gordonetal	6.69042e-06	0.000870766	-0.365471	-1.11328	-0.357958	-0.334254	-0.375033	-0.164868	-4.47853e-07	-0.000664139	-0.0584428	-0.424339	0.0499177	-0.407539	-0.362679	0.0175252	4.53074e-08	0.00727117	-0.554089	-1.77708	-0.352149	-1.20384	-0.317407	-0.487994
GOLGA3	Gordonetal	-2.94391e-06	-0.00307516	-0.0446465	-0.117605	-0.869564	-1.05653	-0.775383	-1.13163	6.05581e-06	0.00100696	0.131264	0.310545	0.558567	0.822694	0.357977	-0.204847	2.50635e-06	-0.0389266	-0.0614926	-0.157188	0.02432	-0.0946689	-0.0873632	-0.333753
USP13	Gordonetal	2.76617e-06	-0.00322539	-0.339067	-0.71272	-0.0497299	-0.0738216	-0.0754753	-0.396912	3.45098e-06	7.16481e-05	-0.0371287	-0.0992337	0.649801	0.332557	0.253851	0.235555	5.84834e-07	0.0145352	0.0563773	-0.227943	0.659173	1.17012	0.609425	-0.048379
C1ORF50	Gordonetal	1.16523e-05	0.000211261	0.0727217	-0.0276727	0.631186	0.709694	0.871104	0.236829	3.50893e-07	0.000191218	-0.0204788	-0.0130478	1.0394	2.24243	2.29606	1.50521	6.27087e-07	0.00625157	0.0371991	-0.0259018	1.21818	0.131575	0.15036	0.364969
HOOK1	Gordonetal	2.99471e-06	-0.00255262	0.0398421	0.0443833	0.0899825	-0.186254	-0.485529	-0.238725	-2.30965e-06	-0.00103159	-0.00822837	-0.0880467	0.378318	-0.0314666	-0.187664	-0.220992	1.03028e-06	0.0358414	-0.0746854	0.228951	0.666177	0.51185	0.323128	-0.230942
IMPDH2	Gordonetal	1.31161e-05	0.000155908	0.153472	0.522038	0.969495	1.15344	0.805622	-0.0239646	1.16093e-06	0.00217076	0.120164	0.512508	0.0175394	-0.0545871	-0.257048	-0.754804	-6.7264e-06	-0.436615	-0.463798	-0.573371	-0.618915	-0.843876	-0.736162	-0.687071
NUTF2	Gordonetal	-6.39131e-07	0.000198275	0.0235308	0.266033	0.430418	0.635187	0.272971	-0.244621	-3.95695e-07	-0.00264998	-0.207	0.062708	0.284942	0.488311	0.275356	0.340893	-7.11979e-07	-0.0382752	-0.0462578	-0.15155	0.689495	0.0430686	0.0252781	0.40335
ARF6	Gordonetal	1.52681e-06	-0.00380599	-0.498199	-0.926596	-0.000228246	0.0240326	0.0734163	0.271647	3.3286e-06	-0.00159948	-0.189693	-0.246348	-0.421163	-0.494241	-0.044452	-0.0415507	-3.70347e-06	-0.0953248	-0.786234	-1.22816	-1.23213	-1.80379	-1.23272	-0.784143
RNF41	Gordonetal	-2.51544e-06	-0.000725422	-0.0492132	0.056679	-0.075657	-0.113955	-0.305457	-0.250468	-1.5804e-07	-0.00110636	-0.0419074	0.477748	1.34356	1.32532	1.74422	0.991349	4.27508e-07	-0.0233982	-0.173127	-0.0363968	0.74439	0.27041	0.653864	1.07943
EIF4E2	Gordonetal	-1.60859e-05	7.64731e-05	0.0744953	0.0207637	-1.95788	-1.50101	-1.19015	-1.01735	5.92034e-06	-0.0010936	-0.134855	-0.12272	0.0544515	0.347234	0.248115	0.475597	-2.70779e-06	0.0362293	0.040218	-0.0489729	0.146055	0.399065	0.456777	0.198891
POR	Gordonetal	-2.30914e-06	0.00205834	0.221613	0.543937	0.640462	0.632392	0.696182	0.564603	-1.29158e-05	0.000127953	-0.062362	-0.212799	-0.302071	-0.346629	-0.387796	0.0810234	3.64257e-07	0.000406731	-0.124728	-0.0270857	-0.312514	-0.621663	-0.860811	-0.133127
RAP1GDS1	Gordonetal	2.49089e-07	-0.00033564	-0.0955945	-0.348954	-0.0622666	-0.281293	0.0169749	-0.150288	1.01873e-06	-0.000136606	0.0350179	-0.0460429	-0.190701	-0.0942215	-0.306112	-0.137003	1.22515e-06	-0.0155837	-0.110455	-0.0900626	-0.0460782	0.19683	-0.17125	-0.289936
WASHC4	Gordonetal	4.84235e-07	0.000308278	0.0114804	0.0890637	0.501174	0.372868	0.747902	0.973494	1.71697e-06	0.000325877	-0.0161391	-0.00127627	0.312736	0.0466356	0.251019	0.379433	1.65061e-06	0.0628786	0.18466	-0.02103	0.270813	0.633722	1.38181	0.365943
TIMM10	Gordonetal	2.18262e-06	0.000738183	0.114682	0.487674	1.58495	1.57334	1.21703	1.07364	1.21748e-06	-0.000920804	-0.042476	0.122926	1.81724	1.9204	1.78351	0.771716	5.82155e-07	0.0475313	0.334281	0.863367	0.582558	0.622569	0.614965	-0.232325
DNAJC11	Gordonetal	4.45661e-07	0.00143527	0.348984	0.677258	0.0476001	0.133102	-0.0155985	-0.492588	4.7039e-07	0.000749812	0.120697	0.487266	0.754035	0.770823	0.523359	0.266014	1.12348e-06	0.00262628	0.127976	0.742541	1.04697	0.939797	0.939038	0.465475
TIMM10B	Gordonetal	1.46532e-06	0.00625659	0.462816	0.838999	0.607792	0.486093	0.407823	-0.130179	2.09833e-06	0.000447399	0.093507	0.546215	0.146541	0.359907	0.186985	0.0246156	3.12734e-06	-0.0865516	-0.26735	-0.274698	-0.506416	-1.16136	-0.91685	-0.333769
TIMM9	Gordonetal	-2.51252e-06	0.000613739	0.164316	0.426506	0.208368	0.539414	0.623641	0.140097	1.53571e-07	0.000357252	0.0715863	0.370365	1.77862	1.55723	1.46677	0.974616	-3.79655e-08	-0.00221868	0.0809188	0.290992	0.943984	0.0665977	0.159462	0.402701
HDAC2	Gordonetal	5.74968e-05	-0.000375093	0.0456453	0.156965	0.237844	0.206682	0.23448	-0.135564	-2.85384e-08	-0.00085961	0.000790481	-0.016187	-0.0883094	-0.277564	-0.282783	-0.462596	-3.55729e-06	0.0134539	0.135232	0.0753898	-0.016202	0.134848	-0.322185	-0.413271
GPX1	Gordonetal	-1.2268e-06	-0.000598197	-0.0563572	0.0958463	1.37679	1.50146	1.31052	0.720599	-2.99454e-06	-0.00215853	-0.116656	-0.464886	-0.216512	-0.0958648	0.341891	-0.169745	4.45627e-07	0.0716892	0.158198	0.350809	-0.207544	-0.276673	-0.0235509	-0.160226
ACSL3	Gordonetal	7.35375e-06	0.000766421	-0.00408453	-0.0519857	1.01561	0.636013	0.559819	1.14593	-8.59736e-06	0.00106439	0.0502039	-0.0192926	-0.988612	-1.22846	-1.40271	-1.05134	-8.89702e-07	0.309473	0.473162	0.640404	0.299623	0.258553	-0.426472	-0.411735
RALA	Gordonetal	-0.000104001	-0.00577443	-0.143007	-0.0304821	0.539642	0.868687	0.757508	0.496377	-1.32719e-06	-0.000784005	-0.0826066	-0.126345	0.234148	0.0900399	0.500207	0.745287	-1.07255e-06	-0.115753	-0.563076	-0.476928	0.509963	0.324767	0.605493	0.271103
RAB5C	Gordonetal	-6.25311e-07	-0.000229593	0.0014462	0.10388	0.357191	0.470534	0.395825	0.0258148	-8.94756e-06	-0.00283577	-0.170843	-0.0984446	0.1542	0.142369	0.255562	0.000445235	-3.51721e-06	-0.0874908	-0.0408064	-0.233474	0.240136	-0.249392	-0.0478887	0.257444
RAB7A	Gordonetal	1.02939e-06	-0.000922911	-0.0192799	0.145456	0.89226	1.09833	1.06743	0.734816	-7.26436e-06	-0.000455621	0.0490748	0.212751	0.14942	0.440693	0.390299	0.138817	-1.49049e-06	-0.0270926	-0.0205176	0.0573898	0.10165	-0.123136	-0.269457	-0.0612729
RAB2A	Gordonetal	3.56295e-06	0.00226345	0.213718	0.358568	0.173966	0.447801	0.378538	-0.266039	-3.01235e-06	0.0001763	0.0151401	0.0550634	-0.03463	-0.284636	-0.629424	-0.238948	-4.7589e-07	-0.01998	-0.0172623	0.0637045	0.194614	-0.530201	0.145228	0.376073
RAB10	Gordonetal	-6.55051e-06	0.000295508	0.00787134	0.0999248	0.4382	0.433094	0.379047	-0.000366585	-2.17001e-06	-0.000584978	-0.0643192	0.196996	0.578585	0.343616	0.444466	0.088642	-1.44948e-07	0.0172909	0.0488518	-0.21045	0.431533	0.872435	0.886669	0.410399
RHOA	Gordonetal	3.27663e-06	4.66546e-05	0.0197805	0.038753	-0.389891	-0.368626	-0.495024	-0.82276	-3.65813e-06	-0.00123817	-0.0607398	-0.146244	-0.580115	-0.829627	-0.517924	-0.648465	-5.3533e-06	-0.0548359	-0.0442587	0.133321	0.0612002	-0.134071	-0.385889	0.1523
RAB1A	Gordonetal	0.000117841	-0.00131255	-0.00154255	0.00360493	-0.212668	-0.0323763	-0.124525	-0.304966	-6.00244e-06	-0.00118773	0.0349052	-0.144463	-0.135716	-0.208589	-0.364396	-0.109272	-8.91021e-08	0.0842902	0.323851	0.300715	0.339925	0.134752	-0.107603	0.156097
GNB1	Gordonetal	3.68689e-07	-0.00500176	-0.0734074	-0.134753	0.204386	0.45119	0.542292	0.153711	-1.12159e-05	-0.000621267	0.027131	0.274936	0.383419	0.632215	0.827386	0.284181	1.59017e-06	0.00294704	0.236771	0.38649	0.552585	0.674645	0.387161	0.73577
HS2ST1	Gordonetal	3.55873e-06	0.00187778	0.0802554	0.126471	0.343966	0.0185785	-0.0632783	-0.267524	-1.10414e-06	-0.000135631	0.0402687	0.15577	-0.727235	-1.04371	-1.21801	-1.44134	9.87341e-08	0.0303257	0.0175167	-0.103416	-0.228852	-0.337221	-0.306595	-0.442232
SCCPDH	Gordonetal	4.47519e-07	-7.28228e-05	0.0696489	-0.0588466	0.0317694	-0.23991	0.144725	-0.127324	-3.88978e-06	0.000403511	-0.017751	-0.157193	0.217366	0.035052	0.0945364	-0.11916	-1.62097e-06	0.107865	0.245303	0.572948	0.0959286	0.188122	0.0717338	-0.000799685
SCARB1	Gordonetal	7.06119e-07	0.00110854	0.137068	0.255017	1.03786	1.018	0.696602	0.828717	1.88174e-06	-0.000221134	0.0266944	0.179634	0.00424431	0.204111	0.203435	0.154677	1.03368e-06	-0.00751346	0.0368544	0.0328971	0.888362	0.282231	-0.333571	0.455738
DCAKD	Gordonetal	9.96516e-07	0.000278208	0.0311323	-0.147251	-0.483173	-0.847006	-1.19939	-0.856485	-9.99873e-08	-0.000338678	-0.0283546	0.0156809	0.544852	0.53894	0.524206	0.0515708	-8.69614e-08	0.0260587	0.00961425	-0.0445361	0.265008	-0.00420462	-0.09935	0.278601
DNAJC19	Gordonetal	-6.04441e-07	0.000200614	0.058567	0.186192	0.907434	1.05583	1.09587	0.911961	-1.02744e-06	-0.00073287	-0.0126856	0.165598	-0.0517553	0.291681	0.171858	0.157191	-6.87162e-08	0.00108294	0.0226681	0.224678	0.249405	0.275179	0.030863	-0.0769636
PTGES2	Gordonetal	-8.07904e-07	-0.000340721	-0.0505282	-0.193505	-0.256081	-0.136285	-0.197318	-0.732242	-1.19856e-06	-0.00142908	-0.16581	-0.376834	-0.357043	-0.181842	0.158317	-0.0801348	2.82823e-06	-0.0356502	-0.0670584	0.00079404	0.0653375	-0.186349	0.0301318	0.0433132
SRP72	Gordonetal	5.58986e-06	0.00420578	0.426279	0.706324	0.724084	0.640567	0.473472	-0.152861	-1.92614e-06	0.00104641	0.121056	0.167337	0.0268243	-0.0668755	-0.131651	-0.528786	-1.34669e-06	0.00457422	0.0661776	0.0651605	0.22038	-0.229346	0.0293745	-0.617199
SRP54	Gordonetal	1.55416e-06	-0.000104292	0.00461037	-0.043638	-0.217511	-0.142239	-0.0380986	-0.124748	-3.36333e-07	0.000746385	0.0377841	-0.10593	-0.619681	-1.04102	-0.924334	-0.665433	-4.6954e-06	-0.0677357	-0.139438	-0.278986	-1.6433	-1.54104	-1.69027	-1.45352
NOL10	Gordonetal	-7.94013e-07	-0.000394104	0.0550653	0.37539	-0.096982	0.0516911	0.0744133	-0.161921	5.62662e-07	0.00107878	0.227045	0.9409	0.136848	-0.0101944	-0.0971178	-0.289759	-1.95232e-07	0.0646372	1.02653	1.57816	0.056898	0.555341	0.134708	-0.319892
CCDC86	Gordonetal	-2.24537e-07	0.0014073	0.722641	1.6609	1.15633	1.39689	1.1316	0.624634	1.05489e-06	0.00133509	0.523817	1.49858	0.800318	0.974903	1.20434	0.0877437	1.42256e-06	0.0139691	0.447544	1.19924	0.532211	0.3877	0.226579	0.100061
HECTD1	Gordonetal	3.0534e-06	0.00125088	-0.0108255	-0.227904	-0.182386	-0.473375	-0.445878	-0.274688	2.69302e-06	-4.89875e-06	0.0236797	-0.102609	-0.485429	-0.902092	-1.15551	-0.907103	5.18969e-07	0.0636891	0.180936	0.333666	-0.514477	0.230222	-0.53664	-1.08517
GTF2F2	Gordonetal	-1.75221e-06	-0.00190507	-0.0552769	-0.0156443	-0.0273217	0.0934523	0.239896	-0.206692	5.31759e-06	0.00116151	0.0179375	0.240677	0.185212	0.0731284	0.470273	-0.0326823	-8.54713e-07	0.046293	0.106894	0.280194	-0.0680692	0.0707284	0.128318	-0.343322
NUP54	Gordonetal	4.39156e-05	0.00248035	0.271784	0.460586	-0.221442	-0.0323189	0.0837553	-0.374853	-1.22974e-06	3.60448e-05	-0.0266778	-0.0343426	-0.496514	-0.630359	-0.240409	-0.169033	1.908e-08	-0.0495446	-0.118133	-0.307717	-0.115936	-0.114761	0.128428	-0.274929
MIB1	Gordonetal	1.08217e-06	0.000976742	-0.0358062	-0.44826	-0.170519	-0.272493	-0.158251	-0.340247	1.60911e-06	0.000668046	0.0687443	-0.0234007	0.0125602	0.304095	0.00590831	-0.0736434	-4.57319e-07	-0.0226002	-0.0382294	-0.136191	-0.627309	0.0598539	-0.0730984	-0.293701
NEK9	Gordonetal	3.93324e-05	0.000963478	0.0446392	0.0640722	-0.0964336	-0.106281	-0.165463	-0.262892	-1.08146e-06	0.00115162	0.0712774	-0.0140028	-0.370387	-0.91872	-0.816988	-0.883064	-1.05592e-06	0.0648772	0.224226	-0.0337559	-0.289816	-0.374139	-0.693094	-0.518932
ZNF503	Gordonetal	-1.26295e-06	-0.00102042	-0.333795	-0.203784	-0.139734	-0.0216722	0.506039	0.761888	-4.42774e-06	-1.09583	-1.56782	-0.842352	-0.578087	-0.0903995	-0.085711	0.0600652	-5.93164e-07	-0.0551544	-0.238007	-0.208918	-0.960273	-0.354778	0.0394097	-0.318334
MAT2B	Gordonetal	-3.71813e-06	-0.000656749	-0.03047	-0.0449425	0.232873	0.397522	0.301853	0.496052	-4.80296e-06	-0.00174842	-0.117908	-0.238823	-0.167878	-0.250844	-0.0853079	-0.148765	-1.96534e-06	-0.0852088	-0.323463	-0.223871	-0.131259	-0.236529	0.138756	0.0792512
THTPA	Gordonetal	4.79759e-06	0.0013763	0.0820772	0.220597	1.27261	1.33627	0.697227	1.43553	1.13897e-07	-0.000418529	-0.0645215	-0.00255034	-0.0093433	0.290109	0.292773	0.0901562	2.23841e-08	-0.0147457	0.00899627	-0.0660117	0.114563	0.340112	-0.0952863	0.142195
TIMM8B	Gordonetal	2.83432e-07	0.00134977	0.0831933	0.475653	0.912134	1.50227	1.07507	0.65878	-1.04051e-06	-0.00153676	-0.0781614	-0.100871	0.304797	1.20624	1.4447	0.11914	-9.18691e-07	-0.0226772	-0.00196667	0.12129	0.528848	2.57413	2.73022	0.350808
RBX1	Gordonetal	2.1639e-06	0.00152285	0.25364	0.426251	1.35067	1.96756	1.7389	1.38233	-1.87192e-06	-0.00260009	-0.195967	-0.193215	0.442735	0.814135	1.39275	0.996899	3.97981e-07	0.15107	0.950308	1.75331	0.618065	1.47476	1.97127	1.42545
ELOB	Gordonetal	-2.84953e-06	-0.000536301	0.0351247	0.12813	1.02144	1.4138	1.08592	0.783481	-5.33065e-08	-0.00211277	-0.0352182	-0.0378822	-0.625622	-0.413263	-0.06366	-0.446049	2.32891e-06	0.13592	1.27928	1.62367	-0.112823	0.411533	0.49226	-0.148903
HMOX1	Gordonetal	-8.80945e-07	0.000437068	-0.00350622	0.0977309	-0.247662	-0.37312	-0.115532	-0.132247	-3.31464e-07	0.000435623	0.00949701	0.117071	-0.114279	-0.248791	-0.0514336	-0.115914	4.40778e-07	-0.00325485	-0.0153325	-0.0329305	-0.183777	-0.192265	-0.0980472	0.0377634
SUN2	Gordonetal	-6.61634e-06	0.000638371	0.0474162	-0.125154	-0.660277	-0.851084	-1.08387	-0.610537	7.94831e-06	0.000724731	-0.0188973	-0.317573	-0.352216	-0.452914	-0.372855	-0.812791	-7.23295e-07	0.0730467	-0.0642473	-0.0917434	-0.86833	-0.744538	-1.34038	-1.07353
STOML2	Gordonetal	-2.88472e-06	-0.00220627	-0.0290261	0.112947	0.321778	0.308323	0.139856	-0.121685	-3.8945e-06	-0.00189469	0.0193392	0.165527	1.49273	1.6808	1.5904	1.11326	-2.22337e-06	0.0276308	0.0598289	0.434665	1.52784	1.27917	1.53917	1.20897
NUP98	Gordonetal	2.23342e-05	0.00139932	0.406163	0.929675	-0.0192976	-0.118451	-0.0468487	0.137465	2.39261e-06	0.000916404	0.215823	0.541582	-0.378961	-0.466575	-0.722715	-0.932842	3.40113e-06	0.083975	0.829685	1.03334	-0.0919343	-0.227026	-0.258563	-0.483216
RAE1	Gordonetal	1.9021e-06	0.247389	0.73432	0.977516	0.36253	0.397134	0.413189	-0.033877	1.64027e-06	0.00240866	0.437878	0.483105	-0.616342	-0.49647	-0.916733	-1.15043	-4.05095e-06	-0.0212198	0.234593	0.497675	-0.48011	-0.160673	-0.513643	-0.79978
HEATR3	Gordonetal	-7.65344e-06	0.0014913	0.479366	1.32819	0.599864	0.574027	0.176737	-0.481184	-1.19982e-06	-0.000402746	-0.00537994	1.2984	0.768764	0.931544	0.463811	-0.117098	-2.2929e-09	0.00872308	0.0786907	0.734935	2.05373	1.8975	0.939575	0.672592
PLOD2	Gordonetal	7.86815e-06	0.00212666	0.444768	0.892296	0.971149	0.745777	0.661977	1.40239	-2.00991e-06	0.00309881	0.343901	1.14879	0.390915	-0.20616	-0.441788	0.440095	-2.91425e-06	0.106323	0.358335	1.14659	1.26779	1.34505	0.638589	1.40956
TOR1A	Gordonetal	-1.59231e-07	2.20032e-05	0.209133	0.578212	0.396516	0.361754	0.470175	0.151274	-9.93589e-07	0.000519034	0.070065	0.233735	-0.0264613	0.0635488	-0.156182	-0.115701	7.6017e-07	0.0164099	0.0609665	0.285307	0.990723	0.534698	0.158761	0.71121
STC2	Gordonetal	-1.1452e-06	7.2336e-06	0.0994455	1.3343	-0.135225	-0.259665	0.137067	-0.150641	-7.18266e-06	0.00153386	0.753601	1.28972	-0.0174515	-0.762516	0.00510161	-0.35538	-1.29174e-06	-0.000888875	0.939204	2.03233	2.11862	0.897396	1.5071	1.38831
CISD3	Gordonetal	-5.40447e-06	-0.000805498	0.0446303	0.359946	1.56733	1.60511	1.39587	0.828326	7.17482e-08	-0.00197916	-0.10359	-0.102719	0.461196	0.726873	1.13158	0.53717	-4.45397e-08	0.0430447	0.249384	1.05157	1.14788	1.01866	1.09243	0.645967
COL6A1	Gordonetal	1.81028e-06	-0.00019723	0.00414225	-0.0963292	0.590311	0.389855	0.463156	1.01191	-2.59736e-06	-0.00130921	-0.0767623	-0.13559	0.0946379	-0.00957658	0.204404	-0.0112597	-1.3707e-07	0.0661797	0.103136	-0.0765614	0.206987	0.465551	0.227564	0.229792
LOX	Gordonetal	2.0862e-06	0.000373579	0.0151619	0.0340022	0.361605	0.421137	0.161875	0.352926	-1.32846e-06	-0.0005069	-0.072661	-0.281007	-0.907124	-1.09941	-0.715822	-0.301015	-1.17137e-06	-0.0132838	-0.222205	-0.806124	-0.302459	-1.11959	-0.864469	-0.0649032
NPTX1	Gordonetal	-4.76388e-08	-1.78105e-05	-0.000585074	-0.039803	0.0569341	-0.0969792	0.0195147	0.0511068	-1.63341e-07	-3.07813e-05	0.0139098	-0.021387	-0.0344379	-0.039272	-0.0344216	-0.0307463	0	0	0.00831441	0	0	0	0	0
FOXRED2	Gordonetal	1.91917e-06	0.000317407	0.0246219	0.31101	0.309579	0.204026	0.170351	0.0571426	-2.41526e-06	1.77114e-05	-0.0496837	0.154219	-0.0316945	-0.165425	-0.23964	-0.185782	-9.62654e-07	0.00463268	-0.338367	-0.29723	-0.0163527	-0.458979	-0.0788499	-0.254183
IL17RA	Gordonetal	-4.23432e-07	-4.59196e-05	0.135998	0.452208	0.20873	-0.157656	-0.70986	0.0785211	-4.62712e-07	0.000148465	-0.069144	-0.0011142	-0.509256	-1.02761	-1.12847	-0.336683	2.36411e-06	0.0603613	0.0264319	-0.163638	-0.935212	-0.52928	-0.935509	-0.946532
SDF2	Gordonetal	-1.41803e-07	0.000366598	0.230804	0.243753	0.331853	0.36519	0.57231	0.475092	1.03648e-06	-0.000505197	-0.0586379	-0.0376146	-0.788287	-0.923439	-1.04305	-0.659199	2.04853e-06	0.0295165	0.0258738	0.205602	-0.324602	-0.744546	-0.777722	-0.668081
NEU1	Gordonetal	3.99441e-06	0.00297923	0.111221	0.403535	1.11647	1.0008	1.03231	0.934583	2.73931e-06	0.00232214	0.0614799	0.222649	-0.135644	-0.282927	-0.108127	-0.0211326	-1.58875e-07	-0.0358849	-0.474827	-0.0921646	-0.1664	-0.314492	-0.961569	-0.426719
ERP44	Gordonetal	3.59095e-06	0.00151311	0.230434	0.282094	0.129248	-0.0896944	0.0851426	0.038315	-3.04923e-06	0.00081016	0.0353335	0.103597	-1.42328	-1.96844	-2.33283	-1.63572	-1.30712e-06	0.0210778	-0.0548183	-0.262731	-0.344636	-1.00887	-1.39005	-0.899179
POFUT1	Gordonetal	4.13486e-06	0.00237447	0.232916	0.624696	0.675205	0.310974	0.289041	0.368435	-1.86932e-06	0.00126401	0.158137	0.545567	-0.389901	-0.687897	-0.502576	-0.777748	-2.77191e-06	0.00467884	-0.135235	-0.249578	0.105719	-1.13068	-0.787753	-0.347297
SMOC1	Gordonetal	-1.34346e-06	0.000505506	0.0819804	-0.112498	-0.31251	-0.620516	-1.02134	-0.319885	-1.00432e-07	0.00147706	0.0234508	0.108337	0.0053745	-0.510993	-1.01409	-0.177139	-3.62506e-07	-0.0319208	-0.179256	-0.489537	-0.64555	-0.72398	-1.8757	-0.474673
PLEKHF2	Gordonetal	3.72098e-06	-0.000168493	-0.379616	-0.450111	-0.25677	-0.354332	0.119187	0.603349	-9.43291e-07	-0.000286244	-0.0495794	-0.190754	0.144886	-0.0729876	0.0680964	0.526923	1.79473e-06	0.0072021	0.0074931	-0.0198651	0.147869	0.46759	0.166568	1.63844
CHPF2	Gordonetal	-3.65719e-06	-0.000148997	0.0248782	0.0789329	-0.147104	-0.733639	-0.769296	-0.76802	1.79004e-06	0.000819591	0.206741	0.623688	-0.606822	-0.458374	-0.874446	-1.32545	5.58424e-07	-0.089194	-0.216889	-0.17258	-0.639666	-0.842669	-1.38097	-0.683294
ADAMTS1	Gordonetal	2.60569e-06	-0.000110322	0.0099105	0.180356	0.0369119	-0.250741	0.529167	1.60795	3.01778e-07	-7.56056e-05	-0.000805886	0.076269	-0.0103973	-0.0443382	-0.0349488	0.0294637	3.85343e-07	0.0020029	0.0302589	-0.0472109	-0.059391	0.00401232	0.0508068	-0.0462039
FKBP10	Gordonetal	1.65127e-06	0.000366784	0.0409858	0.218654	-0.295315	-0.101488	-0.679156	0.0181068	-6.92985e-07	-0.000324138	-0.0251139	-0.0920291	-0.21244	-0.240991	-0.139679	-0.135573	-6.1965e-07	-0.00010016	-0.0490446	-0.0400882	-0.291965	-0.242998	-0.163847	-0.156583
TOMM70	Gordonetal	-7.47193e-06	-0.00155461	0.100839	0.209951	-0.126904	-0.250862	-0.219384	-0.415338	3.76506e-06	0.00141192	0.040445	0.166495	0.218144	0.079143	0.0556446	-0.317272	1.80612e-06	-0.016438	0.0616435	0.170662	-0.243169	-0.325544	-0.15514	-0.947559
MARK3	Gordonetal	-3.56914e-05	-0.0013363	-0.0610152	-0.0592832	-0.814884	-0.602392	-0.260727	-0.703949	2.89341e-06	-0.000515728	0.0983777	0.516913	0.224939	-0.137331	0.0767003	0.0973102	5.95272e-07	-0.0108205	-0.00918911	0.346606	0.0835846	0.105554	-0.19576	0.20662
MARK2	Gordonetal	2.7767e-06	0.000753858	-0.0444094	-0.0158741	0.0703058	-0.288377	-0.187348	0.0150331	-1.20301e-06	-0.0011879	-0.0411345	0.0314116	0.313564	0.145369	0.398166	-0.0971004	6.00366e-07	0.00172049	-0.065985	-0.0209432	-0.260052	-0.446411	-0.33228	-0.200391
DPH5	Gordonetal	-3.19016e-06	-0.000278617	0.0258261	0.0329841	0.526418	0.894209	0.678243	-0.308901	1.60591e-06	0.000239437	0.097013	0.357837	0.173155	0.361879	0.239878	-0.0584249	7.81718e-07	-0.0122714	-0.00942918	0.216965	0.376002	0.440375	0.057171	0.0820247
PTBP2	Gordonetal	-1.82775e-06	0.000466492	0.192122	0.729177	0.160175	0.477361	0.52677	0.12519	3.82182e-06	0.00161124	0.128452	1.15486	0.205451	0.0638397	0.120496	-0.0973971	1.50263e-07	0.00669522	0.514636	0.704885	-0.0082481	0.206811	0.264614	-0.33271
BAG5	Gordonetal	-7.29677e-07	-0.000512504	-0.0979331	-0.189627	-0.780113	-0.777038	-0.677522	-0.921164	-2.97971e-06	0.000683706	0.0223033	-0.169865	-0.334916	-0.172425	-0.348373	-0.693579	-7.82356e-08	-0.0544006	-0.0975087	-0.351741	-0.0680339	-1.06736	-0.133685	0.0969365
DPY19L1	Gordonetal	-1.67983e-05	0.00400963	0.454414	0.935525	1.64783	1.32096	1.1544	1.50556	-7.27333e-06	0.000869818	0.164481	0.637791	0.239549	-0.0486919	-0.0342633	0.0620556	1.33202e-06	-0.022229	0.0956098	0.173157	1.17637	0.182896	-0.0906465	0.445048
TMEM97	Gordonetal	-2.3953e-06	0.000483203	0.122049	0.659521	0.00208928	-0.10889	-0.0686857	-0.342152	-1.56729e-06	0.00126537	0.0744501	0.582736	0.773669	0.826559	0.998074	0.82801	1.26709e-06	0.0414941	0.308632	0.562334	1.23114	0.683662	0.490802	1.24015
ACAD9	Gordonetal	8.72036e-06	0.00446508	0.26219	0.464395	0.469459	0.465087	0.213122	-0.0609218	7.08269e-07	0.00154769	0.0373044	0.0029221	-0.127114	0.039753	-0.13877	-0.612064	5.38137e-07	-0.0330242	-0.0232672	-0.0173381	-0.0057219	0.0494498	0.0125802	-0.49683
TMED5	Gordonetal	-2.45258e-06	0.00137535	0.238794	0.670819	0.370265	0.0194781	-0.170177	-0.0367876	-5.88918e-06	0.00118324	0.0786368	0.301379	0.00651671	-0.341801	-0.423667	-0.164139	-8.14367e-07	0.0638813	0.416127	0.906575	0.647272	0.463332	0.133499	0.250258
PIGS	Gordonetal	2.22268e-06	0.00153893	0.136839	0.4188	0.505561	0.4061	0.226798	0.0551334	-1.19066e-06	0.00101998	0.0359713	0.00103933	-0.44781	-0.693915	-0.886872	-0.335899	-4.76873e-06	-0.0166585	-0.244872	-0.271087	0.121257	-0.650368	-0.646089	0.00175833
ACE2	ACE2+TMPRSS2	1.10612e-06	0.00129603	0.215375	0.0377924	-0.683587	-1.13347	-0.901907	-0.340775	-6.60776e-06	-0.000702424	-0.0559939	-0.319392	-2.56646	-3.5456	-3.78267	-4.10104	-8.35898e-07	0.00518096	-0.0634938	-0.463623	-1.47127	-1.87276	-2.10119	-2.33852
TMPRSS2	ACE2+TMPRSS2	3.15434e-06	-0.000222936	-0.156496	-1.13031	-2.37231	-2.49061	-1.52466	-0.830062	-1.54403e-06	-0.000228665	-0.154004	-1.26516	-2.39746	-2.65378	-1.7316	-1.11847	-2.11919e-06	0.0216921	0.0564098	-0.631993	-1.86658	-1.20178	-0.738723	-0.751183
[truncated: 60 more columns]

## Sheet: SFig1
Supplementary Figure 1b											Supplementary Figure 1c											Supplementary Figure 1d																Supplementary Figure 1e
rho_squared											rho_squared											RPF-seq																RPF-seq
	Uninfected	0 hpi	1 hpi	2 hpi	4 hpi	12 hpi	16 hpi	24 hpi	36 hpi			Uninfected	0 hpi	1 hpi	2 hpi	4 hpi	12 hpi	16 hpi	24 hpi	36 hpi		Read length	SARSCOV2/RPF_4h	host/RPF_4h	SARSCOV2/RPF_12h	host/RPF_12h	SARSCOV2/RPF_16h	host/RPF_16h	SARSCOV2/RPF_24h	host/RPF_24h	SARSCOV2/RPF_36h	host/RPF_36h	SARSCOV2/RPF_48h	host/RPF_48h	SARSCOV2/RPF_48hCaco2	host/RPF_48hCaco2		hpi	genome	pct1	pct2	pct3
mRNA-seq, Rep 1 vs. 2	0.961942	0.958702	0.963277	0.967623	0.966657	0.964603	0.953947	0.95062	0.944954		mRNA-seq vs. RPF-seq	0.84442	0.850305	0.849771	0.859705	0.866969	0.863464	0.850255	0.832923	0.824167		20	0.532559	0.998044	0.410031	0.582111	0.476936	0.528608	0.380914	0.394708	0.422253	0.505618	0.438256	1.03837	0.722073	0.727294		4h	hg38	58.4671	26.3961	15.1368
mRNA-seq, Rep 3 vs. 4	0.966753	0.966172	0.964495	0.963787	0.968337	0.950559	0.945148	0.942632	0.937681		mRNA-seq vs. QTI-seq	0.825722	0.820491	0.829289	0.845087	0.842542	0.868614	0.832535	0.800444	0.820484		21	1.8971	2.87053	1.17067	2.83893	1.46662	3.15918	1.00399	2.25387	1.58412	3.45839	1.02014	3.26332	1.23227	1.32513		4h	SARSCOV2	63.0527	27.06	9.88726
RPF-seq, Rep 1 vs. 2	0.957331	0.957251	0.962354	0.966318	0.963098	0.946863	0.944119	0.929072	0.910076													22	0.886837	1.6049	1.52127	2.34028	1.86815	3.15312	1.4837	2.57509	1.82844	2.8072	1.45835	2.41241	0.747937	0.98376		12h	hg38	61.9478	19.863	18.1892
QTI-seq, Rep 1 vs. 2	0.946928	0.941425	0.934689	0.943342	0.929592	0.932635	0.858669	0.799252	0.85988													23	0.914265	3.14838	2.30568	2.85374	2.89555	3.45056	2.53466	2.42039	2.94099	2.61675	2.43517	6.7159	1.56727	1.79901		12h	SARSCOV2	62.4182	19.878	17.7038
																						24	1.85596	3.12327	2.88804	2.9597	4.30185	2.7766	3.79534	2.17391	4.34419	2.54711	2.83852	3.14482	2.09908	1.20281		16h	hg38	64.5068	19.366	16.1273
									* Representative time points for early and late plotted in Fig. 1b were highlited by gray.													25	3.39878	4.50098	3.66651	4.55882	6.27745	3.97059	5.72001	2.97346	5.92362	3.77655	3.30917	3.46228	3.37209	1.57645		16h	SARSCOV2	60.5581	21.6365	17.8055
																						26	6.54842	8.43325	7.6242	9.36303	6.80529	7.33964	7.0233	6.66291	8.61646	7.98071	4.70069	6.04135	4.99339	3.36727		24h	hg38	65.7283	17.2362	17.0355
																						27	19.355	18.157	12.8298	12.498	10.1438	9.12195	8.95717	9.56417	11.1653	11.1165	5.67555	9.29428	5.74292	6.43155		24h	SARSCOV2	62.5626	17.062	20.3754
																						28	50.5634	43.7221	41.2764	30.7213	33.7738	26.576	26.4255	20.6006	31.9428	25.8669	24.4966	21.2272	17.2114	15.5826		36h	hg38	65.0505	18.2896	16.6599
																						29	13.5151	11.9208	24.8336	27.5392	30.2411	32.9957	38.3757	37.1281	29.4529	32.2716	50.8546	33.8572	51.34	45.2054		36h	SARSCOV2	57.4318	21.1371	21.4311
																						30	0.41599	1.06353	1.44996	3.36768	1.63628	6.2575	4.1099	11.7499	1.68659	6.35574	2.63999	7.61357	9.79015	18.8564		48h	hg38	63.6193	18.2855	18.0952
																						31	0.116569	0.457256	0.0237699	0.377172	0.113107	0.670528	0.189852	1.5029	0.092239	0.696972	0.132948	1.92937	1.18143	2.94234		48h	SARSCOV2	65.8223	17.1497	17.028
																																						48hCaco2	hg38	67.8709	16.0049	16.1242
																																						48hCaco2	SARSCOV2	65.0556	16.39	18.5544
																						QTI-seq																QTI-seq
																						Read length	SARSCOV2/QTI_4h	host/QTI_4h	SARSCOV2/QTI_12h	host/QTI_12h	SARSCOV2/QTI_16h	host/QTI_16h	SARSCOV2/QTI_24h	host/QTI_24h	SARSCOV2/QTI_36h	host/QTI_36h	SARSCOV2/QTI_48h	host/QTI_48h	SARSCOV2/QTI_48hCaco2	host/QTI_48hCaco2		hpi	genome	pct1	pct2	pct3
																						20	0.865801	2.17062	0.313914	0.859719	0.70001	1.75492	0.521818	0.875293	0.797231	1.11628	1.18743	1.87794	0.915104	0.666102		4h	hg38	60.8403	22.1339	17.0259
																						21	1.09498	7.05162	1.48927	4.12153	3.02493	8.1886	1.91242	5.6847	2.71427	4.96824	1.86629	4.2041	1.22958	1.22496		4h	SARSCOV2	51.9469	30.7375	17.3156
																						22	1.27324	3.53554	1.56227	3.15505	1.54889	5.35426	1.7659	4.06559	1.83401	2.36618	3.40642	4.08245	0.68913	0.868579		12h	hg38	61.1942	19.6934	19.1125
																						23	3.00484	7.38401	2.45291	3.95158	2.08419	5.04056	2.14719	3.56611	2.98184	2.72349	5.75925	7.50255	1.33342	1.60249		12h	SARSCOV2	64.498	17.6859	17.8161
																						24	4.27807	4.52223	2.75953	3.88141	2.74936	4.91993	3.22459	3.5494	4.83225	2.97368	7.2953	6.32295	1.82962	1.36751		16h	hg38	63.6432	20.7361	15.6207
																						25	4.43086	5.21422	4.13929	5.33996	3.87698	5.91209	5.55153	4.54496	6.89042	4.58533	8.16735	6.6196	3.43651	1.93971		16h	SARSCOV2	61.1209	21.5461	17.3331
																						26	6.00968	10.4847	8.14717	10.9396	5.87565	10.2952	7.46777	8.36011	9.12937	9.27736	5.80843	7.52918	7.82824	3.71166		24h	hg38	65.3995	18.7761	15.8244
																						27	6.39165	13.8179	10.3811	14.1445	10.5096	11.4337	9.02233	11.3634	11.722	14.1359	5.12152	9.35508	8.90205	8.92593		24h	SARSCOV2	60.688	20.0768	19.2352
																						28	32.2893	28.5155	37.4142	25.5127	46.1278	24.8814	34.4008	23.6036	35.5754	30.0462	19.5102	20.3943	16.4267	16.8765		36h	hg38	62.9909	19.9023	17.1067
																						29	38.3244	14.4078	29.6467	23.2752	22.508	18.1735	31.5449	26.2604	22.2254	23.4777	39.4923	24.7755	43.9447	35.8449		36h	SARSCOV2	56.4238	22.8136	20.7626
																						30	1.98625	1.91702	1.60607	4.00201	0.931234	3.22334	2.24632	6.72379	1.15023	3.66334	2.20471	5.57786	9.77497	19.5998		48h	hg38	59.6489	21.2208	19.1303
																						31	0.0509295	0.978941	0.087604	0.816839	0.0633493	0.82239	0.194456	1.40269	0.147623	0.666279	0.180758	1.7585	3.68991	7.37194		48h	SARSCOV2	54.7686	24.8877	20.3437
																																						48hCaco2	hg38	63.2684	16.4926	20.239
																																						48hCaco2	SARSCOV2	60.6621	17.99	21.3479

## Sheet: SFig2
Supplementary Figure 2a											Supplementary Figure 2b											Supplementary Figure 2c											Supplementary Figure 2d											Supplementary Figure 2e
mRNA-seq											RPF-seq											QTI-seq											sRNA-seq											Junctions
position	0 hpi	1 hpi	2 hpi	4 hpi	12 hpi	16 hpi	24 hpi	36 hpi	48 hpi		position	0 hpi	1 hpi	2 hpi	4 hpi	12 hpi	16 hpi	24 hpi	36 hpi	48 hpi		position	0 hpi	1 hpi	2 hpi	4 hpi	12 hpi	16 hpi	24 hpi	36 hpi	48 hpi		position	0 hpi	1 hpi	2 hpi	4 hpi	12 hpi	16 hpi	24 hpi	36 hpi	48 hpi		rank	j5	j3	strand	type	exlev
1	0.17481	0.171288	0.403002	34.7268	212.567	402.17	2282.96	3247.06	6183.56		1	0	0	0	0	0	0	0	0	0		1	0	0	0	0	0	0	0	0	0		1	0	0	0	0	0	0	0	0	0		1	69	28259	+	caonical	6916.38
2	0.17481	0.171288	0.403002	34.9998	215.008	408.135	2317.28	3312.32	6258.66		2	0	0	0	0	0	0	0	0	0		2	0	0	0	0	0	0	0	0	0		2	0	0	0	0	0	0	0	0	0		2	69	25384	+	caonical	4997.7
3	0.17481	0.171288	0.403002	36.5187	223.347	423.434	2395.64	3429.73	6370.74		3	0	0	0	0	0	0	0	0	0.167712		3	0	0	0	0	0	0	0	0	0		3	0	0	0	0	0	0	0	0	0		3	69	26472	+	caonical	4780.05
4	0.195777	0.171288	0.426423	40.5114	302.312	602.41	3267.17	4875.91	6843.05		4	0	0	0	0	0	0	0.858603	0	0.344884		4	0	0	0	0	0	0	0	0	0.294519		4	0	0	0	0	0	0	0	0	0		4	69	27387	+	caonical	3494.65
5	0.195777	0.171288	0.456992	41.3953	327.119	660.527	3695.52	5554.99	7080.05		5	0	0	0	0	0	0	0.858603	0	0.344884		5	0	0	0	0	0	0	0	0	0.294519		5	0	0	0	0	0	0	0	0	0		5	69	27887	+	caonical	1725.87
6	0.195777	0.171288	0.481462	41.508	329.658	665.374	3723.04	5604.72	7109.94		6	0	0	0	0	0	0	0.858603	0	0.344884		6	0	0	0	0	0	0	0	0	0.589039		6	0	0	0	0	0	0	0	0	0		6	69	26236	+	caonical	814.777
7	0.195777	0.171288	0.481462	41.5605	330.632	668.222	3745.11	5641.18	7128.72		7	0	0	0	0	0	0	0.858603	0	0.344884		7	0	0	0	0	0	0	0	0	0.589039		7	0	0	0	0	0	0	0	0	0		7	69	21555	+	caonical	651.822
8	0.195777	0.171288	0.481462	42.3875	336.413	679.357	3833.72	5779.11	7280.07		8	0	0	0	0	0	0	0.858603	0	0.344884		8	0	0	0	0	0	0	0	0	0.883558		8	0	0	0	0	0	0	0	0	0		8	69	27040	+	caonical	348.412
9	0.195777	0.171288	0.481462	42.8889	342.877	692.448	3923.14	5933.64	7411.59		9	0	0	0	0	0	0	0.858603	0	1.43266		9	0	0	0	0	0	0	0	0	1.92561		9	0	0	0	0	0	0	0	0	0		9	26256	26283	+	non-canonical	264.029
10	0.217833	0.192088	0.481462	43.6187	349.181	703.957	3990.64	6043.42	7578.17		10	0	0	0	0	0	0	0.858603	0	2.674		10	0	0	0	0	0	0	0	0	4.30423		10	0	0	0	0	0	0	0	0	0		10	65	25380	+	non-canonical	150.607
11	0.239888	0.192088	0.481462	44.5767	358.384	721.09	4117.93	6212.71	7760.91		11	0	0	0	0	0	0	0.858603	0	2.84171		11	0	0	0	0	0	0	0	0	4.30423		11	0	0	0	0	0	0	0	0	0		11	69	28263	+	non-canonical	102.197
12	0.239888	0.192088	0.481462	44.7978	361.433	729.273	4162.69	6297.09	7854.12		12	0	0	0	0	0	0	0.858603	0	3.00942		12	0	0	0	0	0	0	0	0	5.40861		12	0	0	0	0	0	0	0	0	0		12	29069	29093	+	non-canonical	100.647
13	0.239888	0.192088	0.505931	45.0838	365.695	741.196	4257.94	6432.19	7928		13	0	0	0	0	0	0	0.858603	0	3.17713		13	0	0	0	0	0	0	0	0	5.97308		13	0	0	0	0	0	0	0	0	0		13	71	27761	+	caonical	59.0635
14	0.239888	0.192088	0.505931	45.5227	367.768	744.893	4285.79	6485.51	8019.8		14	0	0	0	0	0	0	0.858603	0	3.17713		14	0	0	0	0	0	0	0	0	5.97308		14	0	0	0	0	0	0	0	0	0		14	26779	26816	+	non-canonical	55.2619
15	0.262818	0.212887	0.616009	52.2577	405.624	820.595	4817.39	7137.94	8936.11		15	0	0	0	0	0	0	0.858603	0	4.5236		15	0	0	0	0	0	0	0	0	11.3949		15	0	0	0	0	0	0	0	0	0		15	26786	26820	+	non-canonical	37.9463
16	0.262818	0.274559	0.616009	54.9184	412.187	829.511	4887.89	7246.76	9343.57		16	0	0	0	0	0	0	0.858603	0	4.76335		16	0	0	0	0	0	0	0	0	13.8359		16	0	0	0	0	0	0	0	0	0		16	70	27760	+	non-canonical	31.1215
17	0.262818	0.274559	0.616009	58.5658	427.042	852.253	5114.64	7635.48	9981.08		17	0	0	0	0	0	0	0.858603	0	4.76335		17	0	0	0	0	0	0	0	0	15.9199		17	0	0	0	0	0	0	0	0.156936	0		17	16425	29525	+	non-canonical	27.5917
18	0.304754	0.338971	0.679761	62.1359	446.503	891.209	5447.54	8333.19	10572.1		18	0	0	0	0	0	0	0.858603	0	4.93107		18	0	0	0	0	0	0	0	0	16.2145		18	0	0	0	0	0	0	0	0.156936	0		18	11268	11300	+	non-canonical	24.5384
19	0.34669	0.38057	0.7348	65.633	456.128	911.764	5555.37	8485.4	11141.2		19	0	0	0	0	0	0	1.29587	0.510039	5.27595		19	0	0	0	0	0	0	2.96089	0	16.7789		19	0	0	0	0	0	0	0	0.156936	0.529502		19	26774	26830	+	non-canonical	24.0382
20	0.369619	0.40137	0.857076	68.7654	464.378	924.913	5633.44	8632.48	11613.9		20	0	0	0	0	0	0	2.1704	1.02008	6.72754		20	0	0	0	0	0	0	2.96089	0	19.7957		20	0	0	0	0	0	0	0	0.156936	0.529502		20	63	28253	+	non-canonical	23.1081
21	0.369619	0.421443	0.881546	70.8572	471.743	937.781	5703.14	8755.81	11984		21	0	0	0	0	0	0	2.1704	1.02008	8.35629		21	0	0	0	0	0	0	4.44134	0	23.7471		21	0	0	0	0	0	0	0	0.156936	0.617752
22	0.454578	0.421443	0.881546	72.2501	488.678	964.625	5848.31	9050.88	12164		22	0	0	0	0	0	0	2.1704	1.02008	8.94094		22	0	0	0	0	0	0	4.44134	0	24.3115		22	0	0	0	0	0	0	0	0.156936	0.617752		*rank: rank by expression level
23	0.454578	0.421443	0.881546	72.6922	490.87	967.443	5862.74	9082.86	12229.5		23	0	0	0	0	0	0	2.1704	1.02008	9.52558		23	0	0	0	0	0	0	4.44134	0	24.3115		23	0	0	0	0	0	0	0	0.156936	0.617752		*j5: 5' end position of the junction
24	0.500438	0.421443	0.973253	76.3958	497.564	978.28	5923.49	9194.83	12834.9		24	0	0	0	0	0	0	2.1704	1.02008	10.1823		24	0	0	0	0	0	0	4.44134	0	24.3115		24	0	0	0	0	0	0	0	0.156936	0.617752		*j3: 3' end position of the junction
25	0.500438	0.483842	1.02829	77.9202	501.764	984.6	5960.15	9253.78	13081.4		25	0	0	0	0	0	0	2.1704	1.58313	10.1823		25	0	0	0	0	0	0	4.44134	0	25.6481		25	0	0	0	0	0	0	0	0.156936	0.617752		*strand: strand where the junction was mapped
26	0.523367	0.483842	1.07723	81.0782	515.361	1007.7	6089.21	9483.85	13524.7		26	0	0	0	0	0	0	3.029	4.23934	11.9126		26	0	0	0	0	0	0	4.44134	0	26.9847		26	0	0	0	0	0	0	0	0.627744	0.882503		*type: canonical (mediated by TRS) or non-canonical
27	0.523367	0.483842	1.13227	84.6398	538.707	1048.46	6404.47	9978.01	14166.4		27	0	0	0	0	0	0	3.46626	4.74938	11.9126		27	0	0	0	0	0	0	8.19571	1.06005	26.9847		27	0	0	0	0	0	0.157473	0.865881	2.19711	4.05951		*exlev: expression level (RPM)
28	0.544335	0.483842	1.15674	87.3082	550.994	1067.33	6530.61	10170.2	14625.7		28	0	0	0	0	0	0	5.62073	8.02165	13.1775		28	0	0	0	0	0	0	13.774	5.0867	31.1814		28	0	0	0	0.63753	0	0.157473	0.865881	2.66791	5.38327		*percent: percent of the total detected junctions
29	0.565303	0.525441	1.38299	90.5601	596.811	1134.23	7021.32	11147	15117.4		29	0	0	0	0	0.84272	1.59513	21.0278	35.7428	26.6079		29	0	0	0	0	0.468279	0.745068	40.9785	21.6127	45.4232		29	0	0	0	0.63753	0	0.157473	0.865881	2.66791	5.47152
30	0.565303	0.56704	1.40746	93.5825	612.12	1153.39	7133.15	11313.6	15657.8		30	0	0	0	0	0.84272	1.85445	34.7018	54.6874	36.0803		30	0	0	0	0	0.468279	2.30402	59.6439	37.925	61.732		30	0	0	0	0.63753	0	0.157473	0.865881	2.82485	5.64802
31	0.565303	0.629439	1.4521	97.4155	640.701	1189.67	7361.81	11655	16224.5		31	0	0	0	0.0849186	1.3926	4.74623	64.1086	107.587	70.0476		31	0	0	0	0	0.936558	3.79415	102.316	55.9382	91.0992		31	0	0	0	0.63753	0	0.314945	1.29882	5.02195	6.26577
32	0.653098	0.670311	1.48267	99.3375	653.763	1208.56	7492.59	11864.8	16592.6		32	0	0	0	0.0849186	1.3926	5.38428	71.3032	127.604	92.9974		32	0	0	0	0	0.936558	3.79415	111.755	61.6578	102.019		32	0	0	0	0.63753	0.987235	0.314945	3.46353	7.21906	7.06002
33	0.653098	0.691111	1.50714	101.994	666.068	1225.66	7608.51	12060.3	16995.3		33	0	0	0	0.169837	1.3926	6.74062	78.5615	138.686	101.062		33	0	0	0	0	1.40484	5.28429	118.127	68.2239	113.525		33	0	0	0	0.63753	1.31631	0.314945	4.32941	7.68987	7.94253
34	0.675154	0.812446	1.56218	105.78	718.991	1306.79	8210.07	13144.4	17580		34	0	0.114928	0	2.61436	4.98472	42.2982	751.507	682.802	634.291		34	0	0	0.198956	0.616664	8.16547	57.2563	938.094	422.682	2058.74		34	0	0	0	0.63753	1.97447	0.787364	9.09175	11.4563	12.4433
35	0.719051	0.83238	1.58665	109.145	736.84	1328.82	8341.98	13330.3	18088.5		35	0	0.114928	0	2.86911	4.98472	44.1526	768.146	695.977	651.612		35	0	0	0.198956	0.616664	8.16547	58.0014	968.922	440.268	2124.9		35	0	0	0	0.63753	1.97447	0.944836	11.2565	13.3396	15.2673
36	0.763163	0.83238	1.63349	111.648	755.017	1363.82	8569.92	13702.3	18495.7		36	0	0.114928	0	2.86911	4.98472	45.05	778.354	706.708	686.908		36	0	0	0.198956	0.616664	8.16547	60.3054	997.477	453.613	2191.63		36	0	0	0	0.63753	2.63263	1.10231	12.5553	13.9673	18.7973
37	0.786966	0.912117	1.68853	114.263	780.133	1409.45	8838.08	14225	18975.8		37	0	0.114928	0	3.03593	4.98472	45.9474	794.087	730.826	826.893		37	0	0	0.198956	0.616664	8.50041	63.3545	1022.96	467.592	2304.37		37	0	0	0	0.63753	2.63263	1.25978	13.4212	15.6936	20.5623
38	0.875189	0.951985	1.73747	119.822	1016.43	1812.44	11339.2	18588.3	19776.2		38	0	0.114928	0	4.63731	5.4988	47.563	818.358	757.845	1031.53		38	0	0	0.198956	1.23333	10.1068	72.6394	1107.73	502.764	2742.1		38	0	0	0	0.63753	2.63263	2.20462	15.1529	18.3615	23.2098
39	0.875189	0.993584	1.87381	124.606	1080.98	1905.57	11840.1	19366.2	20590		39	0	0.331815	1.02389	17.1177	19.7663	171.238	1836.38	2114.41	6922.75		39	0	2.11373	0.795824	10.9865	51.1946	270.189	3769.34	2458.62	16606.5		39	0	0	0	0.63753	2.96171	3.14945	17.3176	24.482	27.6223
40	0.917124	0.993584	1.90438	128.135	1106.87	1961.87	12071.3	19740.3	21205.5		40	0.215559	0.331815	1.02389	23.6111	23.3649	191.342	1946.99	2345.25	7780.02		40	0	2.64216	0.795824	12.0143	58.622	313.496	4134.72	2910.12	18707.3		40	0	0	0	0.63753	2.96171	3.14945	18.1835	26.993	29.7404
41	0.917124	1.07505	1.90438	131.393	1138.52	2022.28	12382.9	20327.9	21887.3		41	0.215559	0.331815	1.02389	24.703	25.5644	195.73	1991.65	2403.32	8097.08		41	0	2.64216	0.795824	12.0143	59.8935	326.712	4262.5	3006.49	19333.9		41	0	0	0	0.63753	2.96171	3.14945	18.1835	27.3069	30.6229
42	0.958726	1.11665	1.95332	135.61	1177.24	2118.86	12818.5	21433.8	22619.9		42	0.215559	0.331815	1.02389	25.3703	25.8573	198.103	2014.96	2429	8260.16		42	0	2.64216	0.795824	12.0143	61.2983	335.653	4300.95	3060.06	19836		42	0	0	0	0.63753	2.96171	3.14945	18.1835	27.9346	31.5054
43	0.958726	1.11665	1.95332	137.22	1227.26	2253.58	13881.9	23216.3	22981.7		43	0.215559	0.331815	1.02389	25.4552	26.4071	199.001	2022.58	2435.89	8315.16		43	0	2.64216	0.795824	12.0143	61.2983	336.398	4312.21	3068.11	20435.3		43	0	0	0	0.63753	2.96171	3.14945	19.0494	29.0332	37.7711
44	0.958726	1.11665	1.95332	137.981	1239.2	2276.79	13993.2	23389.5	23135.3		44	0.215559	0.331815	1.02389	25.5401	26.4071	200.157	2028.96	2441.82	8407.73		44	0	2.64216	0.795824	12.0143	61.7666	336.398	4315.62	3074.25	21295.9		44	0	0	0	0.63753	2.96171	3.14945	19.0494	29.0332	38.1241
45	0.958726	1.11665	1.95332	138.212	1243.17	2285.26	14040	23467.6	23193.5		45	0.215559	0.331815	1.3071	25.5401	27.4711	201.055	2035.39	2446.73	8520.56		45	0	2.64216	0.795824	12.0143	62.1015	338.702	4327.57	3086.33	22311.9		45	0	0	0	0.63753	2.96171	3.14945	19.0494	29.1901	38.1241
46	0.958726	1.17645	2.02463	141.111	1268.91	2317.06	14281.2	23860.2	23710.3		46	0.215559	0.331815	1.38694	27.4811	28.7921	206.48	2100.88	2493.87	9119		46	0	2.90638	1.19374	13.4762	70.0034	356.527	4669.39	3174.26	23857.6		46	0	0	0	0.63753	2.96171	3.14945	19.0494	29.6609	38.4771
47	0.981656	1.17645	2.09699	143.931	1304.92	2376.74	14730.3	24417	24456.2		47	0.215559	0.331815	4.22608	116.918	161.869	602.591	8721.43	14932.3	83982.6		47	0	6.86963	2.95455	51.0944	262.855	1498.63	15218.1	11463.5	69724		47	0	0	0	0.63753	2.96171	3.14945	19.0494	30.1317	39.2714
48	0.981656	1.19725	2.1704	148.815	1364.22	2463.35	15345.9	25385.2	25278.5		48	0.215559	0.331815	4.48016	149.316	201.88	725.712	10048.2	18155.8	92364.6		48	0	6.86963	3.1535	55.6166	305.292	1761.1	17125.2	13373.9	75138.6		48	0	0	0	1.64851	3.94894	3.14945	34.2023	40.9603	42.7131
49	1.12818	1.2816	2.28048	157.708	1493.83	2659.87	16805.9	27626.5	26701.9		49	0.215559	0.331815	4.57457	151.002	207.528	741.568	10322.8	18806.3	94914.2		49	0	6.86963	3.1535	56.2563	316.739	1787.67	17419.3	13736.8	75932.1		49	0	0	0.708665	4.44003	6.58157	8.18858	70.1364	99.4975	51.8912
50	1.17208	1.3232	2.35389	162.904	1580.41	2788.88	17793.6	28821.1	27636.4		50	0.215559	0.331815	4.66897	166.701	229.022	846.952	12179.2	21407.2	103902		50	0	8.19071	3.1535	63.2567	337.359	1996.99	20195.1	14718.9	83843.3		50	0	0	0.708665	4.44003	6.58157	8.18858	75.7646	106.403	55.2447
51	1.19501	1.3856	2.35389	167.821	1592.63	2806.74	17908.9	29000.5	28318.5		51	0.215559	0.331815	4.66897	171.311	232.543	924.27	12962.1	22150	105805		51	0	9.24757	3.1535	65.1528	343.853	2049.1	20977.3	15080.3	87711.3		51	0	0	0.708665	4.44003	6.58157	8.34605	77.9293	108.129	56.3919
52	1.19501	1.47382	2.53056	172.191	1606.73	2828.94	18051	29212.6	29097.5		52	0.215559	0.331815	4.66897	171.981	238.448	950.056	13280	22491.7	108132		52	0	9.24757	3.1535	65.3583	351.147	2062.18	21179.4	15215.2	91946		52	0	0	0.708665	4.44003	6.58157	8.34605	79.6611	112.366	56.8332
53	1.27964	1.6135	2.56113	174.46	1621.79	2857.76	18268.8	29617.6	29601.6		53	0.215559	0.331815	4.66897	184.371	245.089	982.999	13629	23045.9	111252		53	0	9.24757	3.35246	66.3861	356.034	2093.08	21413.1	15411.4	96496.9		53	0	0	0.708665	4.94552	7.23972	8.661	83.9905	129.001	58.6865
54	1.30169	1.6135	2.56113	175.594	1633.74	2878.34	18404.8	29806.8	29844.4		54	0.355777	0.331815	4.66897	188.138	246.482	987.167	13685.7	23115.8	112183		54	0	9.51179	3.35246	66.5917	357.173	2100.67	21476.4	15447.2	98940.1		54	0	0	0.708665	4.94552	7.23972	8.81847	83.9905	131.356	60.981
55	1.30169	1.6135	2.56113	178.14	1643.33	2894.04	18511.4	29974.4	30119.1		55	0.355777	0.331815	4.66897	188.717	246.996	974.007	13614.6	23003.8	112652		55	0	9.51179	3.35246	66.5917	356.034	2094.31	21366.6	15332.1	99647.3		55	0	0	0.708665	4.94552	7.23972	8.81847	83.5576	131.512	62.04
56	1.32266	1.63344	2.56113	178.899	1649.01	2905.79	18584.3	30074.4	30307.1		56	0.355777	0.331815	4.66897	189.976	247.253	973.947	13627.9	23036.8	113166		56	0	9.51179	3.35246	67.4139	356.034	2096.61	21381.1	15339.3	100369		56	0	0	0.708665	4.94552	7.23972	8.81847	83.5576	131.669	62.5695
57	1.32266	1.63344	2.56113	179.991	1653.68	2912.39	18635.7	30139.3	30535.4		57	0.355777	0.331815	4.66897	190.061	246.96	970.856	13546.9	22978.3	113217		57	0	9.51179	3.35246	67.4139	355.231	2095.06	21332.7	15315.6	100523		57	0	0	0.708665	4.94552	7.23972	8.81847	83.5576	131.512	63.099
58	1.34363	1.63344	2.5917	180.888	1657.15	2916.9	18675.8	30200.9	30713.8		58	0.355777	0.331815	4.66897	190.146	246.117	968.721	13477.2	22903.4	113291		58	0	9.51179	3.35246	67.4139	353.96	2091.33	21248.8	15266.2	100564		58	0	0	0.708665	4.94552	7.23972	8.81847	83.5576	131.356	60.4515
59	1.34363	1.63344	2.62227	182.126	1660.69	2921.96	18710.8	30258.4	30920.9		59	0.355777	0.331815	4.66897	190.816	246.631	968.143	13470.5	22893.4	113635		59	0	9.51179	3.35246	67.2083	353.96	2089.09	21217.4	15242.1	100589		59	0	0	0.708665	4.94552	7.23972	8.81847	83.5576	130.885	56.1272
60	1.34363	1.63344	2.65284	182.36	1662.1	2923.06	18720.9	30277.8	31006.7		60	0.355777	0.331815	4.66897	190.731	246.117	965.85	13426.7	22856.5	113620		60	0	9.51179	3.35246	67.2083	353.96	2085.37	21190.7	15232.7	100560		60	0	0	0.708665	4.94552	5.59433	8.661	78.7952	125.235	47.8317
61	1.34363	1.59184	2.65284	182.876	1666.49	2942.86	18785.3	30349.1	31327.7		61	0.355777	0.331815	4.66897	189.885	245.346	958.97	13268.1	22735.7	113452		61	0	9.24757	3.35246	66.7972	352.487	2071.41	21060.2	15183.2	100121		61	0	0	0.708665	4.94552	5.59433	8.50353	78.7952	123.509	47.1257
62	1.34363	1.63344	2.62837	182.669	1666.55	2943.77	18778	30336.1	31301.1		62	0.355777	0.331815	4.66897	190.537	244.468	955.041	13213.3	22695.2	113363		62	0	9.51179	3.35246	66.7972	351.082	2055.28	20822	15109.1	99361.9		62	0	0	0.708665	4.94552	4.93618	8.18858	78.3623	121.625	46.8609
63	1.34363	1.63344	2.62837	182.529	1666.51	2943.29	18767.9	30327.2	31299		63	0.355777	0.331815	4.66897	190.868	243.625	952.608	13149.6	22676.8	113389		63	0	9.51179	3.35246	66.7972	350.279	2048.3	20663.2	15076.3	98915.3		63	0	0	0.708665	4.94552	4.93618	7.87364	77.0634	120.37	45.4489
64	1.34363	1.63344	2.62837	182.49	1667.58	2948.11	18792.3	30367.1	31287.7		64	0.355777	0.331815	4.74881	194.854	245.424	959.442	13142.3	23110.2	115994		64	0	9.77601	3.35246	67.6194	360.057	2084.11	20870.6	15542.9	102752		64	0	0	0.708665	4.94552	4.6071	6.77133	74.0329	113.465	36.5356
65	1.09903	1.06115	1.29506	67.0233	946.026	1755.27	10910.9	18632.6	17631.2		65	0.204886	0.243763	3.74095	142.488	191.42	745.063	10312.9	18330.1	92269.5		65	0	7.58301	2.62228	52.684	284.051	1633.92	16365.6	12240.8	80344.8		65	0	0	0.708665	4.94552	4.6071	6.14144	69.7035	110.954	36.2709
66	1.05601	1.06188	1.31743	49.6845	810.9	1511.14	9465.95	16118.5	14087.5		66	0.140218	0.155711	2.70989	108.399	142.968	547.663	7675.27	13890.8	69999.4		66	0	5.41644	1.83241	41.83	214.378	1222.62	12185.6	9154.23	61401		66	0	0	0.708665	4.94552	4.6071	5.98396	67.1058	107.658	32.5644
67	0.878032	0.918013	0.91199	14.5519	337.902	672.251	3906.01	7587.71	5889.91		67	0	0.0676598	1.63595	65.5019	90.6444	334.309	4819.34	8585.61	43974.8		67	0	3.30271	1.10224	25.9386	127.162	731.635	7306.74	5314.01	35451.2		67	0	0	0.708665	4.94552	4.6071	5.98396	67.1058	108.129	32.4761
68	0.878032	0.897214	0.91199	14.3463	338.59	676.085	3905.08	7602.53	5857.83		68	0	0.0459711	1.48636	63.2227	87.9152	314.004	4665.33	8362.16	43189.9		68	0	2.90638	1.02265	25.0397	119.373	696.41	6860.91	4926.01	33135.3		68	0	0	0.708665	4.94552	4.6071	5.82649	64.9411	102.479	31.2406
69	0.857064	0.897214	0.91199	12.9371	335.24	675.358	3891.59	7664.98	5705.77		69	0	0.0459711	1.47692	62.7016	87.0306	311.722	4638.72	8325.99	42846.4		69	0	2.90638	1.02265	23.9914	118.904	691.069	6817.25	4899.08	32731.5		69	0	0	0.708665	4.44003	3.94894	4.88165	64.0752	98.8697	29.9169
70	0.857064	0.897214	0.881421	8.44365	283.55	582.559	3248.77	6449.7	4753.45		70	0	0.0229855	0.747898	31.7167	44.489	161.168	2463.76	4279.82	22068.2		70	0	1.42677	0.551118	11.692	59.0815	351.067	3531.1	2448.98	16048.6		70	0	0	0.708665	4.44003	3.94894	4.88165	64.9411	99.6544	36.0061
71	0.836096	0.897214	0.881421	8.08201	282.049	583.077	3240.95	6427.73	4695.41		71	0.140218	0.0229855	0.747898	32.0958	44.7232	161.36	2468.46	4303.34	22477.9		71	0	1.42677	0.551118	11.692	59.0012	351.271	3529.92	2447.03	16103.3		71	0	0	0.708665	4.44003	3.94894	4.88165	64.9411	99.1836	37.2416
72	0.836096	0.897214	0.881421	7.71065	278.631	575.983	3196.08	6335.12	4578.04		72	0.140218	0.0114928	0.383389	18.6473	23.8962	88.945	1407.56	2403.28	12625.7		72	0	0.951179	0.31535	6.87836	30.7594	189.09	1950.87	1299.96	8896.63		72	0	0	0.708665	4.44003	3.94894	4.88165	64.9411	99.1836	36.9769
73	0.836096	0.876414	0.881421	7.59526	276.993	573.642	3177.57	6305.95	4533.14		73	0.140218	0.0114928	0.477794	18.6112	23.8412	88.6179	1406.42	2409.48	12667.3		73	0.788109	0.951179	0.713262	6.77559	30.7259	188.995	1953.1	1299.02	8930.82		73	0	0	0.708665	4.44003	3.94894	4.72418	62.7764	97.1434	37.3299
74	0.836096	0.876414	0.881421	7.47987	276.059	572.103	3173.71	6297.5	4511.77		74	0.280437	0.113452	0.449473	18.4335	24.0469	88.592	1406.72	2429.5	12815.9		74	0.788109	0.951179	1.11117	6.77559	30.6456	187.843	1955.19	1312.48	9065.45		74	0	0	0.708665	4.44003	3.94894	4.72418	60.1788	96.9865	38.3889
75	0.834135	0.876414	0.881421	7.35388	275.579	571.623	3165.56	6291	4498.77		75	0.636214	0.305878	0.405184	9.26234	12.313	56.3634	1124.1	1750.4	10600.4		75	0.788109	0.871914	1.03457	5.18724	14.7999	86.7855	1244.87	689.065	7625.21		75	1.22649	0	0.708665	2.154	2.63263	4.09429	41.1294	66.5409	32.4761
76	0.834135	0.855615	0.856951	7.12586	272.835	566.315	3130.24	6228.66	4419.53		76	0.991991	0.420806	0.207691	5.75355	3.66759	20.4395	470.806	688.935	4034.21		76	0.788109	0.47559	0.875406	2.71597	2.79203	31.9195	503.577	258.339	3173.67		76	1.22649	0	0.478968	0.505489	1.97447	2.99198	17.7506	32.3288	21.1801
77	0.834135	0.855615	0.856951	6.92702	271.926	564.557	3115.85	6200.34	4383.24		77	0.991991	0.522765	0.302096	3.70207	0.80692	7.011	113.108	301.738	2249.03		77	0.788109	0.264216	0.795824	1.41177	0.669554	7.7283	135.744	144.728	1657.82		77	1.22649	0	0.478968	0	0.329078	0.629891	4.32941	13.8104	14.0318
78	0.834135	0.855615	0.856951	6.84169	270.672	562.805	3106	6181.7	4354.93		78	0.991991	0.522765	0.283215	2.76306	0.80692	3.7319	60.741	257.783	2056.25		78	0.788109	0	0.795824	0.85677	0.10048	4.00059	74.999	132.291	1441.41		78	1.22649	0	0.478968	0	0	0.314945	3.46353	10.0439	13.3258
79	0.834135	0.855615	0.856951	6.84169	271.147	563.82	3103.34	6180.7	4340.82		79	0.991991	0.522765	0.283215	2.76306	0.80692	2.77238	56.4448	253.419	2017.66		79	1.10899	0	0.795824	0.85677	0	4.00059	74.5548	128.371	1464.18		79	1.22649	0	0.478968	0	0	0.157473	2.59764	9.5731	13.9435
80	0.834135	0.855615	0.856951	6.84656	271.138	563.399	3102.76	6177.69	4336.23		80	0.991991	0.522765	0.283215	2.76306	0.80692	2.77238	60.3006	261.494	2068.37		80	1.10899	0	0.795824	0.85677	0	4.74566	78.6527	131.124	1568.84		80	1.22649	0	0.478968	0	0	0	2.59764	9.41616	13.9435
81	0.834135	0.855615	0.856951	6.75637	271.046	563.052	3101.54	6175.59	4332.08		81	0.991991	0.624724	0.377619	2.84798	0.80692	3.03171	73.601	274.106	2115.37		81	1.10899	0	0.795824	0.85677	0	4.74566	81.6136	134.724	1643.01		81	1.22649	0	0.478968	0	0	0	2.59764	10.3578	14.0318
82	0.834135	0.855615	0.856951	6.75637	271.077	562.842	3099.06	6171.4	4328.4		82	0.991991	0.624724	0.472024	2.92987	0.80692	3.35073	79.158	285.082	2135.08		82	1.10899	0.264216	0.795824	0.85677	0	4.74566	81.6136	140.443	1676.43		82	1.22649	0	0.478968	0	0	0	2.59764	10.3578	14.0318
83	0.834135	0.855615	0.856951	6.75637	270.888	562.744	3098.18	6169.86	4326.4		83	0.991991	0.624724	0.472024	3.01479	1.09976	3.35073	82.5924	289.778	2158.46		83	1.10899	0.264216	0.795824	1.06232	0	4.74566	81.9571	143.196	1695.53		83	1.22649	0	0.478968	0	0	0	2.59764	10.5147	14.0318
84	0.834135	0.855615	0.856951	6.75637	270.928	562.492	3096.9	6168.05	4322.22		84	0.991991	0.624724	0.472024	3.01479	1.09976	3.0914	83.451	289.725	2160.64		84	1.10899	0.264216	0.795824	1.06232	0	4.74566	80.8201	144.256	1696.56		84	1.22649	0	0.478968	0	0	0	2.59764	10.9855	14.2083
85	0.834135	0.855615	0.856951	6.7263	270.814	562.166	3094.24	6165.16	4319.65		85	0.991991	0.624724	0.472024	2.92987	1.09976	3.0914	83.4192	285.486	2099.43		85	1.10899	0.264216	0.795824	0.85677	0	4.74566	78.2027	144.256	1692.86		85	1.22649	0	0.478968	0	0	0	2.59764	10.6717	14.2965
86	0.834135	0.855615	0.856951	6.7263	270.676	561.949	3093.03	6162.37	4316.22		86	0.991991	0.624724	0.472024	2.84496	1.09976	3.0914	81.7179	277.358	2031.27		86	1.10899	0.264216	0.795824	0.85677	0	4.74566	75.5853	144.256	1677.25		86	1.22649	0	0.478968	0	0	0	2.59764	10.6717	14.2083
87	0.834135	0.855615	0.856951	6.7263	270.716	562.145	3095.23	6164.3	4318.64		87	0.991991	0.624724	0.472024	3.01177	1.09976	3.0914	80.8752	275.212	2004.06		87	1.10899	0.264216	0.795824	0.85677	0	4.74566	75.5853	144.256	1682.17		87	1.22649	0	0.478968	0	0	0	2.59764	10.6717	14.3848
88	0.834135	0.855615	0.856951	6.7263	270.554	561.495	3093.31	6160.68	4311.17		88	0.991991	0.624724	0.472024	3.09367	1.09976	3.0914	90.1924	277.305	1994.27		88	1.10899	0.264216	0.795824	0.85677	0	4.74566	75.5853	144.256	1684.05		88	1.22649	0	0.478968	0	0	0	2.59764	10.6717	14.2965
89	0.834135	0.855615	0.856951	6.75637	270.571	561.94	3093.08	6161.15	4314.52		89	0.991991	0.624724	0.472024	3.25747	1.09976	4.44775	98.6829	289.917	2005.29		89	1.10899	0.264216	0.795824	0.85677	0	4.74566	75.5853	144.256	1688.82		89	1.22649	0	0.478968	0	0	0	2.59764	10.6717	14.2965
90	0.834135	0.855615	0.856951	6.75637	270.183	561.146	3088.68	6153.91	4304.82		90	0.991991	0.624724	0.472024	3.09367	1.3568	4.44775	99.9788	289.917	1999.69		90	1.10899	0.264216	0.795824	0.85677	0	4.74566	75.5853	144.256	1689.11		90	1.22649	0	0.478968	0	0	0	2.59764	10.6717	14.2083
91	0.855102	0.855615	0.856951	6.78368	269.906	560.711	3087.47	6149.3	4299.21		91	0.991991	0.624724	0.472024	3.01177	1.3568	4.44775	99.9788	289.407	1984.29		91	1.10899	0.264216	0.795824	0.85677	0	4.74566	77.0657	144.256	1684.48		91	1.22649	0	0.478968	0	0	0	2.59764	10.6717	14.12
92	0.855102	0.855615	0.856951	6.78368	269.961	560.248	3087.75	6149.79	4305.01		92	0.991991	0.624724	0.472024	2.6721	0.80692	4.44775	98.1979	265.905	1977.85		92	1.10899	0.264216	0.795824	0.85677	0	3.1179	77.0657	141.29	1678.27		92	1.22649	0	0.478968	0	0	0	2.59764	10.6717	13.8553
93	0.834468	0.855615	0.856951	6.78368	269.967	559.916	3084.86	6145.94	4305.23		93	0.991991	0.624724	0.472024	2.6721	0.80692	4.44775	97.7606	264.269	1945.94		93	1.10899	0.264216	0.795824	0.85677	0	3.1179	77.0657	140.443	1660.01		93	1.22649	0	0.478968	0	0	0	2.59764	10.5147	13.061
94	0.834468	0.855615	0.856951	6.78368	269.704	559.807	3082.68	6142.26	4301.79		94	0.991991	0.624724	0.472024	2.17165	0.80692	4.18842	90.065	235.124	1823.27		94	1.10899	0.264216	0.795824	0.85677	0	3.1179	72.9679	137.69	1551.21		94	1.22649	0	0.478968	0	0	0	2.59764	10.0439	6.17752
95	0.855102	0.855615	0.856951	6.84381	269.895	560.144	3086.3	6146.92	4327.82		95	0.991991	0.624724	0.566429	2.25657	0.80692	4.44775	92.2036	247.438	1900.79		95	1.10899	0.264216	0.795824	0.85677	0	3.1179	80.4766	147.437	1593.56		95	1.22649	0	0.478968	0	0	0	2.59764	9.10229	5.91277
96	0.855102	0.876414	0.905891	6.87387	270.226	560.644	3090.45	6158.12	4361.34		96	0.991991	0.624724	0.566429	2.17165	1.06396	4.44775	93.0303	248.107	1901.07		96	1.10899	0.264216	0.795824	0.205555	0	3.1179	81.6136	150.83	1601.05		96	1.22649	0	0.478968	0	0	0	2.1647	6.90519	2.64751
97	0.855102	0.876414	0.952732	6.96406	274.598	564.007	3114.86	6223.36	4405.76		97	0.991991	0.624724	0.566429	2.17165	1.06396	4.12872	87.052	234.157	1858.34		97	0.641764	0.264216	0.795824	0.205555	0	1.55895	80.8201	145.111	1578.44		97	1.22649	0	0.478968	0	0	0	1.73176	5.96357	2.29451
98	0.87607	1.02028	0.952732	7.11437	275.402	564.666	3116.94	6228.37	4462.84		98	0.991991	0.624724	0.660834	2.50528	1.3568	4.76677	96.8383	287.122	1978.17		98	0.641764	0.264216	0.795824	0.205555	0	10.1676	137.847	167.349	1965.22		98	1.22649	0	0.478968	0	0	0	1.73176	5.80663	2.11801
99	0.854015	1.02028	1.00062	7.1493	274.918	563.93	3111.6	6216.33	4468.87		99	0.991991	0.624724	0.660834	2.58718	1.3568	4.76677	96.417	283.552	1947.46		99	0.641764	0.264216	0.795824	0.205555	0	10.1676	139.327	166.502	1971.37		99	0	0	0.478968	0	0	0	1.73176	5.33583	2.20626
100	0.812079	1.02028	1.00062	7.05911	275.053	563.988	3112.28	6215.36	4470.59		100	0.355777	0.318846	0.660834	2.25657	1.3568	3.92909	85.287	222.585	1346.61		100	0	0.264216	0.397912	0.205555	0	10.1676	116.22	122.857	1576.63		100	0	0	0	0	0	0	0.865881	2.82485	1.059
101	0.812079	1.02028	1.00062	7.05911	274.763	563.5	3107.9	6208.81	4464.67		101	0.355777	0.318846	0.566429	2.00181	1.3568	3.35073	79.714	189.796	1238.12		101	0	0.264216	0	0.205555	0	9.4225	106.544	97.2259	1469.3		101	0	0	0	0	0	0	0.865881	2.66791	0.970753
[truncated: 29,802 more rows]
[truncated: 22 more columns]

## Sheet: SFig3
Supplementary Figure 3a				Supplementary Figure 3b				Supplementary Figure 3d
[truncated: 29,905 more rows]

## Sheet: SFig4
Supplementary Figure 4a										Supplementary Figure 4c					Supplementary Figure 4d				Supplementary Figure 4e
[truncated: 63 more rows]

[truncated: 7 more sheets: SFig5, SFig6, SFig7, SFig8, SFig9, SFig10, SFig11]
